# Supplementary material for: Benzene-1,3,5-tricarb­oxy­lic acid–5-(4-pyrid­yl)pyrimidine (1/1)
Source: Acta Crystallogr Sect E Struct Rep Online. 2011 Dec 3;68(Pt 1):o6. doi: 10.1107/S1600536811051075 (PMC3254286; doi:10.1107/S1600536811051075)
Supplement: Supplementary file 1 [file e-68-000o6-sup1.cif]

##############################################################################
#                                                                            #
# This CIF contains the data in a paper accepted for publication in          #
# Acta Crystallographica Section E. It conforms to the requirements of       #
# Notes for Authors for Acta Crystallographica Section E, and has been       #
# peer reviewed under the auspices of the IUCr Commission on Journals.       #
#                                                                            #
# Full details of the Crystallographic Information File format               #
# are given in the paper "The Crystallographic Information File (CIF):       #
# a New Standard Archive File for Crystallography" by S. R. Hall, F. H.      #
# Allen and I. D. Brown [Acta Cryst. (1991), A47, 655-685].                  #
#                                                                            #
# The current version of the core CIF dictionary is obtainable from          #
# ftp://ftp.iucr.org/pub/cif_core.dic.                                       #
#                                                                            #
# Software is freely available for graphical display of the structure(s)     #
# in this CIF. For information consult the CIF software page                 #
# http://www.iucr.org/resources/cif/software.                                #
#                                                                            #
# This file may be used for bona fide research purposes within the           #
# scientific community so long as proper attribution is given to the journal # 
# article from which it was obtained.                                        #
#                                                                            #
##############################################################################
data_global
_audit_creation_method     'from SHELXL-97 CIF and IUCr SHELXL97-template'
_journal_date_recd_electronic     2011-11-24
_journal_date_accepted     2011-11-28
_journal_name_full     'Acta Crystallographica, Section E'
_journal_year     2012
_journal_volume     68
_journal_issue      1
_journal_page_first     o6
_journal_page_last     o6
_journal_paper_category     QO
_journal_paper_doi     10.1107/S1600536811051075
_journal_coeditor_code     XU5398
_publ_contact_author_name     'Gui-Ge Hou'
_publ_contact_author_address
;
College of Pharmacy,
Binzhou Medical University
Yantai 264003
People's Republic of China
;
_publ_contact_author_email     'guigehou@163.com'
_publ_contact_author_fax     '086-023-62769652'
_publ_contact_author_phone     '086-023-62769652'
_publ_section_title
;
Benzene-1,3,5-tricarboxylic acid--5-(4-pyridyl)pyrimidine (1/1)
;
loop_
    _publ_author_name
    _publ_author_address
    'Yan-Ke Jiang'
;
Research Center of Medical Chemistry & Chemical Biology,
Chongqing Technology and Business University,
Chongqing 400067,
People's Republic of China
;
    'Gui-Ge Hou'
;
College of Pharmacy,
Binzhou Medical University
Yantai 264003
People's Republic of China
;
data_I
_chemical_name_systematic
;
Benzene-1,3,5-tricarboxylic acid--5-(4-pyridyl)pyrimidine (1/1)
;
_chemical_name_common     ?
_chemical_formula_moiety     'C9 H7 N3, C9 H6 O6'
_chemical_formula_sum     'C18 H13 N3 O6'
_chemical_formula_iupac     'C9 H7 N3, C9 H6 O6'
_chemical_formula_weight     367.31
_chemical_melting_point     ?
_symmetry_cell_setting     monoclinic
_symmetry_space_group_name_H-M     'P 21/c'
_symmetry_space_group_name_Hall     '-P 2ybc'
loop_
    _symmetry_equiv_pos_as_xyz
    'x, y, z'
    '-x, y+1/2, -z+1/2'
    '-x, -y, -z'
    'x, -y-1/2, z-1/2'
_cell_length_a     8.3532(19)
_cell_length_b     14.865(3)
_cell_length_c     13.066(3)
_cell_angle_alpha     90.00
_cell_angle_beta     98.325(4)
_cell_angle_gamma     90.00
_cell_volume     1605.4(6)
_cell_formula_units_Z     4
_cell_measurement_reflns_used     1381
_cell_measurement_theta_min     2.464
_cell_measurement_theta_max     22.678
_cell_measurement_temperature     298(2)
_exptl_crystal_description     block
_exptl_crystal_colour     colourless
_exptl_crystal_size_max     0.32
_exptl_crystal_size_mid     0.12
_exptl_crystal_size_min     0.10
_exptl_crystal_density_diffrn     1.520
_exptl_crystal_density_meas     ?
_exptl_crystal_density_method     'not measured'
_exptl_crystal_F_000     760
_exptl_absorpt_coefficient_mu     0.117
_exptl_absorpt_correction_type     none
_exptl_absorpt_process_details     ?
_exptl_absorpt_correction_T_min     ?
_exptl_absorpt_correction_T_max     ?
_exptl_special_details
;
;
_diffrn_ambient_temperature     298(2)
_diffrn_radiation_type     MoK\a
_diffrn_radiation_wavelength     0.71073
_diffrn_radiation_source     'fine-focus sealed tube'
_diffrn_radiation_monochromator     graphite
_diffrn_measurement_device_type     'Bruker SMART APEX CCD'
_diffrn_measurement_method     '\f and \w scans'
_diffrn_detector_area_resol_mean     ?
_diffrn_reflns_number     8278
_diffrn_reflns_av_R_equivalents     0.0416
_diffrn_reflns_av_sigmaI/netI     0.0498
_diffrn_reflns_theta_min     2.09
_diffrn_reflns_theta_max     25.49
_diffrn_reflns_theta_full     25.49
_diffrn_measured_fraction_theta_max     0.999
_diffrn_measured_fraction_theta_full     0.999
_diffrn_reflns_limit_h_min     -10
_diffrn_reflns_limit_h_max     10
_diffrn_reflns_limit_k_min     -18
_diffrn_reflns_limit_k_max     17
_diffrn_reflns_limit_l_min     -9
_diffrn_reflns_limit_l_max     15
_diffrn_standards_number     ?
_diffrn_standards_interval_count     ?
_diffrn_standards_interval_time     ?
_diffrn_standards_decay_%     ?
_refine_special_details
;
 Refinement of F^2^ against ALL reflections.  The weighted R-factor wR and
 goodness of fit S are based on F^2^, conventional R-factors R are based
 on F, with F set to zero for negative F^2^. The threshold expression of
 F^2^ > 2sigma(F^2^) is used only for calculating R-factors(gt) etc. and is
 not relevant to the choice of reflections for refinement.  R-factors based
 on F^2^ are statistically about twice as large as those based on F, and R-
 factors based on ALL data will be even larger.
;
_reflns_number_total     2967
_reflns_number_gt     2142
_reflns_threshold_expression     I>2\s(I)
_refine_ls_structure_factor_coef     Fsqd
_refine_ls_matrix_type     full
_refine_ls_R_factor_all     0.0826
_refine_ls_R_factor_gt     0.0553
_refine_ls_wR_factor_gt     0.1179
_refine_ls_wR_factor_ref     0.1296
_refine_ls_goodness_of_fit_ref     1.038
_refine_ls_restrained_S_all     1.038
_refine_ls_number_reflns     2967
_refine_ls_number_parameters     256
_refine_ls_number_restraints     0
_refine_ls_hydrogen_treatment     mixed
_refine_ls_weighting_scheme     calc
_refine_ls_weighting_details
         'calc w=1/[\s^2^(Fo^2^)+(0.0605P)^2^+0.0652P] where P=(Fo^2^+2Fc^2^)/3'
_atom_sites_solution_hydrogens     geom
_atom_sites_solution_primary     direct
_atom_sites_solution_secondary     difmap
_refine_ls_shift/su_max     0.000
_refine_ls_shift/su_mean     0.000
_refine_diff_density_max     0.220
_refine_diff_density_min     -0.213
_refine_ls_extinction_method     none
_refine_ls_extinction_coef     ?
loop_
    _atom_type_symbol
    _atom_type_description
    _atom_type_scat_dispersion_real
    _atom_type_scat_dispersion_imag
    _atom_type_scat_source
    'C' 'C' 0.0033 0.0016
                         'International Tables Vol C Tables 4.2.6.8 and 6.1.1.4'
    'H' 'H' 0.0000 0.0000
                         'International Tables Vol C Tables 4.2.6.8 and 6.1.1.4'
    'N' 'N' 0.0061 0.0033
                         'International Tables Vol C Tables 4.2.6.8 and 6.1.1.4'
    'O' 'O' 0.0106 0.0060
                         'International Tables Vol C Tables 4.2.6.8 and 6.1.1.4'
_computing_data_collection     'SMART (Bruker, 2007)'
_computing_cell_refinement     'SAINT (Bruker, 2007)'
_computing_data_reduction     'SAINT (Bruker, 2007)'
_computing_structure_solution     'SHELXTL (Sheldrick, 2008)'
_computing_structure_refinement     'SHELXTL (Sheldrick, 2008'
_computing_molecular_graphics     'SHELXTL (Sheldrick, 2008'
_computing_publication_material     'SHELXTL (Sheldrick, 2008'
loop_
    _atom_site_type_symbol
    _atom_site_label
    _atom_site_fract_x
    _atom_site_fract_y
    _atom_site_fract_z
    _atom_site_U_iso_or_equiv
    _atom_site_adp_type
    _atom_site_calc_flag
    _atom_site_refinement_flags
    _atom_site_occupancy
    _atom_site_symmetry_multiplicity
    _atom_site_disorder_assembly
    _atom_site_disorder_group
    C C1 1.0045(3) 0.23487(15) 0.04299(17) 0.0307(5) Uani d . 1 1 . .
    C C2 0.9253(3) 0.28752(14) 0.11876(16) 0.0298(5) Uani d . 1 1 . .
    C C3 0.9233(3) 0.38061(15) 0.11112(17) 0.0328(6) Uani d . 1 1 . .
    H H3 0.9717 0.4086 0.0598 0.039 Uiso calc R 1 1 . .
    C C4 0.8495(3) 0.43246(14) 0.17958(16) 0.0314(6) Uani d . 1 1 . .
    C C5 0.7764(3) 0.38975(15) 0.25547(16) 0.0323(6) Uani d . 1 1 . .
    H H5 0.7254 0.4239 0.3009 0.039 Uiso calc R 1 1 . .
    C C6 0.7787(3) 0.29718(15) 0.26421(16) 0.0314(5) Uani d . 1 1 . .
    C C7 0.8537(3) 0.24592(15) 0.19591(16) 0.0315(6) Uani d . 1 1 . .
    H H7 0.8559 0.1836 0.2018 0.038 Uiso calc R 1 1 . .
    C C8 0.6958(3) 0.24978(16) 0.34319(17) 0.0327(6) Uani d . 1 1 . .
    C C9 0.8432(3) 0.53210(16) 0.17124(18) 0.0402(6) Uani d . 1 1 . .
    C C10 0.4491(3) 0.13542(17) 0.52900(19) 0.0462(7) Uani d . 1 1 . .
    H H10 0.4782 0.1049 0.4723 0.055 Uiso calc R 1 1 . .
    C C11 0.3919(3) 0.08600(16) 0.60484(18) 0.0405(7) Uani d . 1 1 . .
    H H11 0.3804 0.0239 0.5985 0.049 Uiso calc R 1 1 . .
    C C12 0.3513(3) 0.13035(15) 0.69125(16) 0.0302(5) Uani d . 1 1 . .
    C C13 0.3600(3) 0.22316(15) 0.69197(17) 0.0319(6) Uani d . 1 1 . .
    H H13 0.3274 0.2556 0.7462 0.038 Uiso calc R 1 1 . .
    C C14 0.4171(3) 0.26728(16) 0.61198(17) 0.0361(6) Uani d . 1 1 . .
    H H14 0.4224 0.3298 0.6137 0.043 Uiso calc R 1 1 . .
    C C15 0.3122(3) 0.07958(14) 0.78172(16) 0.0284(5) Uani d . 1 1 . .
    C C16 0.2130(3) 0.11360(15) 0.84858(17) 0.0354(6) Uani d . 1 1 . .
    H H16 0.1628 0.1689 0.8337 0.043 Uiso calc R 1 1 . .
    C C17 0.2625(3) -0.00820(15) 0.95212(18) 0.0423(7) Uani d . 1 1 . .
    H H17 0.2449 -0.0386 1.0117 0.051 Uiso calc R 1 1 . .
    C C18 0.3827(3) -0.00268(15) 0.80969(18) 0.0402(6) Uani d . 1 1 . .
    H H18 0.4496 -0.0283 0.7666 0.048 Uiso calc R 1 1 . .
    N N1 0.4653(2) 0.22434(14) 0.53205(15) 0.0398(5) Uani d . 1 1 . .
    N N2 0.3604(3) -0.04710(13) 0.89448(16) 0.0470(6) Uani d . 1 1 . .
    N N3 0.1871(2) 0.06964(12) 0.93362(14) 0.0380(5) Uani d . 1 1 . .
    O O1 1.0171(2) 0.14904(10) 0.06445(13) 0.0432(5) Uani d . 1 1 . .
    H H1 1.071(4) 0.1197(19) 0.014(2) 0.082(10) Uiso d . 1 1 . .
    O O2 1.0535(2) 0.26844(10) -0.03140(12) 0.0392(5) Uani d . 1 1 . .
    O O3 0.9472(3) 0.56310(13) 0.11264(15) 0.0621(7) Uani d . 1 1 . .
    H H3A 0.930(4) 0.622(2) 0.095(2) 0.088(11) Uiso d . 1 1 . .
    O O4 0.7531(2) 0.57872(11) 0.21148(14) 0.0605(6) Uani d . 1 1 . .
    O O5 0.6348(2) 0.30593(11) 0.40541(13) 0.0446(5) Uani d . 1 1 . .
    H H5A 0.572(4) 0.276(2) 0.449(2) 0.093(11) Uiso d . 1 1 . .
    O O6 0.6847(2) 0.16917(11) 0.34744(13) 0.0482(5) Uani d . 1 1 . .
loop_
    _atom_site_aniso_label
    _atom_site_aniso_U_11
    _atom_site_aniso_U_22
    _atom_site_aniso_U_33
    _atom_site_aniso_U_12
    _atom_site_aniso_U_13
    _atom_site_aniso_U_23
    C1 0.0310(14) 0.0294(13) 0.0331(13) 0.0002(10) 0.0093(11) -0.0013(10)
    C2 0.0296(14) 0.0323(13) 0.0289(12) -0.0002(10) 0.0087(10) 0.0011(9)
    C3 0.0368(15) 0.0331(13) 0.0315(13) -0.0010(10) 0.0153(11) 0.0037(9)
    C4 0.0343(15) 0.0328(13) 0.0285(13) 0.0029(10) 0.0096(11) 0.0016(9)
    C5 0.0340(14) 0.0378(14) 0.0270(12) 0.0016(11) 0.0108(11) -0.0009(10)
    C6 0.0283(14) 0.0376(13) 0.0293(13) -0.0006(10) 0.0079(11) -0.0004(10)
    C7 0.0337(14) 0.0290(12) 0.0330(13) -0.0006(10) 0.0092(11) 0.0006(9)
    C8 0.0343(15) 0.0370(14) 0.0280(13) -0.0007(11) 0.0081(11) 0.0006(10)
    C9 0.0546(18) 0.0356(14) 0.0332(13) 0.0027(12) 0.0161(13) 0.0019(11)
    C10 0.0549(19) 0.0501(17) 0.0381(15) 0.0041(13) 0.0222(14) -0.0040(12)
    C11 0.0529(18) 0.0337(14) 0.0379(14) 0.0006(12) 0.0168(13) -0.0050(10)
    C12 0.0283(14) 0.0316(13) 0.0318(13) -0.0003(10) 0.0079(10) -0.0017(9)
    C13 0.0343(15) 0.0319(13) 0.0311(13) 0.0005(10) 0.0107(11) 0.0001(10)
    C14 0.0379(15) 0.0329(13) 0.0391(14) -0.0021(11) 0.0110(12) 0.0022(10)
    C15 0.0292(14) 0.0245(12) 0.0326(13) -0.0041(10) 0.0085(11) -0.0022(9)
    C16 0.0399(16) 0.0287(12) 0.0404(14) 0.0026(10) 0.0149(12) 0.0027(10)
    C17 0.0608(19) 0.0314(13) 0.0384(14) -0.0028(12) 0.0197(13) 0.0047(11)
    C18 0.0528(18) 0.0288(13) 0.0435(15) 0.0004(12) 0.0224(13) -0.0029(11)
    N1 0.0390(13) 0.0460(13) 0.0369(12) -0.0002(10) 0.0142(10) 0.0045(9)
    N2 0.0670(17) 0.0312(11) 0.0483(13) 0.0081(10) 0.0269(12) 0.0056(9)
    N3 0.0478(14) 0.0334(11) 0.0365(12) 0.0016(10) 0.0192(10) 0.0021(9)
    O1 0.0601(13) 0.0291(9) 0.0477(11) 0.0043(8) 0.0320(10) 0.0012(7)
    O2 0.0541(12) 0.0323(9) 0.0365(10) 0.0032(8) 0.0249(9) 0.0041(7)
    O3 0.0953(17) 0.0323(11) 0.0711(14) 0.0013(10) 0.0537(13) 0.0090(9)
    O4 0.0866(16) 0.0362(10) 0.0679(14) 0.0151(10) 0.0422(12) -0.0003(9)
    O5 0.0600(13) 0.0422(10) 0.0386(10) -0.0023(9) 0.0306(10) 0.0002(8)
    O6 0.0666(14) 0.0344(10) 0.0498(11) -0.0034(9) 0.0288(10) 0.0039(8)
_geom_special_details
;
 All esds (except the esd in the dihedral angle between two l.s. planes)
 are estimated using the full covariance matrix.  The cell esds are taken
 into account individually in the estimation of esds in distances, angles
 and torsion angles; correlations between esds in cell parameters are only
 used when they are defined by crystal symmetry.  An approximate (isotropic)
 treatment of cell esds is used for estimating esds involving l.s. planes.
;
loop_
    _geom_bond_atom_site_label_1
    _geom_bond_atom_site_label_2
    _geom_bond_site_symmetry_2
    _geom_bond_distance
    _geom_bond_publ_flag
    C1 O2 . 1.215(2) ?
    C1 O1 . 1.307(3) ?
    C1 C2 . 1.490(3) ?
    C2 C3 . 1.387(3) ?
    C2 C7 . 1.390(3) ?
    C3 C4 . 1.390(3) ?
    C3 H3 . 0.9300 ?
    C4 C5 . 1.391(3) ?
    C4 C9 . 1.485(3) ?
    C5 C6 . 1.381(3) ?
    C5 H5 . 0.9300 ?
    C6 C7 . 1.389(3) ?
    C6 C8 . 1.499(3) ?
    C7 H7 . 0.9300 ?
    C8 O6 . 1.204(3) ?
    C8 O5 . 1.318(3) ?
    C9 O4 . 1.199(3) ?
    C9 O3 . 1.321(3) ?
    C10 N1 . 1.329(3) ?
    C10 C11 . 1.374(3) ?
    C10 H10 . 0.9300 ?
    C11 C12 . 1.391(3) ?
    C11 H11 . 0.9300 ?
    C12 C13 . 1.381(3) ?
    C12 C15 . 1.478(3) ?
    C13 C14 . 1.377(3) ?
    C13 H13 . 0.9300 ?
    C14 N1 . 1.335(3) ?
    C14 H14 . 0.9300 ?
    C15 C18 . 1.383(3) ?
    C15 C16 . 1.384(3) ?
    C16 N3 . 1.333(3) ?
    C16 H16 . 0.9300 ?
    C17 N2 . 1.322(3) ?
    C17 N3 . 1.323(3) ?
    C17 H17 . 0.9300 ?
    C18 N2 . 1.326(3) ?
    C18 H18 . 0.9300 ?
    O1 H1 . 0.95(3) ?
    O3 H3A . 0.92(3) ?
    O5 H5A . 0.95(3) ?
loop_
    _geom_angle_atom_site_label_1
    _geom_angle_atom_site_label_2
    _geom_angle_atom_site_label_3
    _geom_angle_site_symmetry_1
    _geom_angle_site_symmetry_3
    _geom_angle
    _geom_angle_publ_flag
    O2 C1 O1 . . 123.10(19) ?
    O2 C1 C2 . . 123.3(2) ?
    O1 C1 C2 . . 113.59(18) ?
    C3 C2 C7 . . 119.60(19) ?
    C3 C2 C1 . . 118.57(18) ?
    C7 C2 C1 . . 121.8(2) ?
    C2 C3 C4 . . 120.57(19) ?
    C2 C3 H3 . . 119.7 ?
    C4 C3 H3 . . 119.7 ?
    C3 C4 C5 . . 119.1(2) ?
    C3 C4 C9 . . 121.33(19) ?
    C5 C4 C9 . . 119.52(19) ?
    C6 C5 C4 . . 120.8(2) ?
    C6 C5 H5 . . 119.6 ?
    C4 C5 H5 . . 119.6 ?
    C5 C6 C7 . . 119.71(19) ?
    C5 C6 C8 . . 121.53(19) ?
    C7 C6 C8 . . 118.7(2) ?
    C6 C7 C2 . . 120.2(2) ?
    C6 C7 H7 . . 119.9 ?
    C2 C7 H7 . . 119.9 ?
    O6 C8 O5 . . 124.2(2) ?
    O6 C8 C6 . . 123.10(19) ?
    O5 C8 C6 . . 112.7(2) ?
    O4 C9 O3 . . 124.0(2) ?
    O4 C9 C4 . . 124.2(2) ?
    O3 C9 C4 . . 111.8(2) ?
    N1 C10 C11 . . 123.7(2) ?
    N1 C10 H10 . . 118.1 ?
    C11 C10 H10 . . 118.1 ?
    C10 C11 C12 . . 118.9(2) ?
    C10 C11 H11 . . 120.6 ?
    C12 C11 H11 . . 120.6 ?
    C13 C12 C11 . . 117.41(19) ?
    C13 C12 C15 . . 121.45(18) ?
    C11 C12 C15 . . 121.0(2) ?
    C14 C13 C12 . . 119.6(2) ?
    C14 C13 H13 . . 120.2 ?
    C12 C13 H13 . . 120.2 ?
    N1 C14 C13 . . 122.9(2) ?
    N1 C14 H14 . . 118.5 ?
    C13 C14 H14 . . 118.5 ?
    C18 C15 C16 . . 115.3(2) ?
    C18 C15 C12 . . 121.86(19) ?
    C16 C15 C12 . . 122.7(2) ?
    N3 C16 C15 . . 122.1(2) ?
    N3 C16 H16 . . 119.0 ?
    C15 C16 H16 . . 119.0 ?
    N2 C17 N3 . . 126.6(2) ?
    N2 C17 H17 . . 116.7 ?
    N3 C17 H17 . . 116.7 ?
    N2 C18 C15 . . 123.7(2) ?
    N2 C18 H18 . . 118.1 ?
    C15 C18 H18 . . 118.1 ?
    C10 N1 C14 . . 117.28(19) ?
    C17 N2 C18 . . 115.6(2) ?
    C17 N3 C16 . . 116.78(19) ?
    C1 O1 H1 . . 109.3(17) ?
    C9 O3 H3A . . 113.0(19) ?
    C8 O5 H5A . . 111.9(18) ?
loop_
    _geom_torsion_atom_site_label_1
    _geom_torsion_atom_site_label_2
    _geom_torsion_atom_site_label_3
    _geom_torsion_atom_site_label_4
    _geom_torsion_site_symmetry_1
    _geom_torsion_site_symmetry_2
    _geom_torsion_site_symmetry_3
    _geom_torsion_site_symmetry_4
    _geom_torsion
    _geom_torsion_publ_flag
    O2 C1 C2 C3 . . . . -7.5(3) ?
    O1 C1 C2 C3 . . . . 172.1(2) ?
    O2 C1 C2 C7 . . . . 172.3(2) ?
    O1 C1 C2 C7 . . . . -8.1(3) ?
    C7 C2 C3 C4 . . . . -0.3(4) ?
    C1 C2 C3 C4 . . . . 179.4(2) ?
    C2 C3 C4 C5 . . . . -0.5(3) ?
    C2 C3 C4 C9 . . . . -178.7(2) ?
    C3 C4 C5 C6 . . . . 1.0(3) ?
    C9 C4 C5 C6 . . . . 179.2(2) ?
    C4 C5 C6 C7 . . . . -0.6(3) ?
    C4 C5 C6 C8 . . . . -177.9(2) ?
    C5 C6 C7 C2 . . . . -0.3(3) ?
    C8 C6 C7 C2 . . . . 177.1(2) ?
    C3 C2 C7 C6 . . . . 0.8(3) ?
    C1 C2 C7 C6 . . . . -179.0(2) ?
    C5 C6 C8 O6 . . . . 173.9(2) ?
    C7 C6 C8 O6 . . . . -3.5(4) ?
    C5 C6 C8 O5 . . . . -4.9(3) ?
    C7 C6 C8 O5 . . . . 177.7(2) ?
    C3 C4 C9 O4 . . . . 162.8(3) ?
    C5 C4 C9 O4 . . . . -15.4(4) ?
    C3 C4 C9 O3 . . . . -16.2(3) ?
    C5 C4 C9 O3 . . . . 165.7(2) ?
    N1 C10 C11 C12 . . . . -1.5(4) ?
    C10 C11 C12 C13 . . . . 4.7(4) ?
    C10 C11 C12 C15 . . . . -171.0(2) ?
    C11 C12 C13 C14 . . . . -4.1(3) ?
    C15 C12 C13 C14 . . . . 171.5(2) ?
    C12 C13 C14 N1 . . . . 0.1(4) ?
    C13 C12 C15 C18 . . . . -144.0(2) ?
    C11 C12 C15 C18 . . . . 31.5(3) ?
    C13 C12 C15 C16 . . . . 31.0(3) ?
    C11 C12 C15 C16 . . . . -153.5(2) ?
    C18 C15 C16 N3 . . . . -0.3(4) ?
    C12 C15 C16 N3 . . . . -175.5(2) ?
    C16 C15 C18 N2 . . . . -0.6(4) ?
    C12 C15 C18 N2 . . . . 174.7(2) ?
    C11 C10 N1 C14 . . . . -2.5(4) ?
    C13 C14 N1 C10 . . . . 3.2(4) ?
    N3 C17 N2 C18 . . . . -0.4(4) ?
    C15 C18 N2 C17 . . . . 0.9(4) ?
    N2 C17 N3 C16 . . . . -0.4(4) ?
    C15 C16 N3 C17 . . . . 0.7(4) ?
loop_
    _geom_hbond_atom_site_label_D
    _geom_hbond_atom_site_label_H
    _geom_hbond_atom_site_label_A
    _geom_hbond_site_symmetry_A
    _geom_hbond_distance_DH
    _geom_hbond_distance_HA
    _geom_hbond_distance_DA
    _geom_hbond_angle_DHA
    O1 H1 N3 1_654 0.95(3) 1.70(3) 2.652(2) 173(3)
    O3 H3A O2 3_765 0.92(3) 1.84(3) 2.720(2) 161(3)
    O5 H5A N1 . 0.95(3) 1.68(3) 2.626(2) 177(3)
    C3 H3 O3 3_765 0.93 2.48 3.367(3) 159
    C14 H14 N2 2_656 0.93 2.59 3.335(3) 137
_iucr_refine_instructions_details
;
TITL 1 in P2(1)/c
CELL 0.71073   8.3532  14.8648  13.0665  90.000  98.325  90.000
ZERR   4.00   0.0019   0.0033   0.0029   0.000   0.004   0.000
LATT 1
SYMM -X, 0.5+Y, 0.5-Z
SFAC C  H  N  O
UNIT 72 52 12 24
OMIT  -3.00  51.00
L.S. 4
ACTA
BOND $H
FMAP 2
PLAN 20
size 0.32 0.12 0.10
eqiv $2 -x+2, -y+1, -z
htab O3 O2_$2
eqiv $1 x+1, y, z-1
htab O1 N3_$1
htab O5 N1
htab
conf
WGHT  0.060500  0.065200
FVAR  0.317780
TEMP 25
MOLE 1
C1     1   1.004477  0.234869  0.042995 11.000000  0.030980  0.029430 =
           0.033070 -0.001340  0.009270  0.000240
C2     1   0.925315  0.287522  0.118760 11.000000  0.029630  0.032310 =
           0.028900  0.001050  0.008700 -0.000210
C3     1   0.923299  0.380615  0.111123 11.000000  0.036810  0.033120 =
           0.031540  0.003720  0.015250 -0.000960
AFIX 43
H3     2   0.971697  0.408580  0.059778 11.000000 -1.200000
AFIX 0
C4     1   0.849538  0.432464  0.179577 11.000000  0.034330  0.032810 =
           0.028510  0.001600  0.009630  0.002880
C5     1   0.776430  0.389746  0.255470 11.000000  0.034010  0.037850 =
           0.026980 -0.000900  0.010770  0.001580
AFIX 43
H5     2   0.725404  0.423939  0.300856 11.000000 -1.200000
AFIX 0
C6     1   0.778734  0.297177  0.264206 11.000000  0.028300  0.037550 =
           0.029330 -0.000370  0.007930 -0.000560
C7     1   0.853668  0.245925  0.195915 11.000000  0.033670  0.028960 =
           0.033050  0.000570  0.009160 -0.000580
AFIX 43
H7     2   0.855892  0.183576  0.201849 11.000000 -1.200000
AFIX 0
C8     1   0.695846  0.249782  0.343192 11.000000  0.034250  0.037020 =
           0.028020  0.000640  0.008100 -0.000650
C9     1   0.843189  0.532097  0.171236 11.000000  0.054570  0.035610 =
           0.033230  0.001920  0.016100  0.002650
C10    1   0.449112  0.135423  0.529003 11.000000  0.054900  0.050140 =
           0.038130 -0.004000  0.022150  0.004080
AFIX 43
H10    2   0.478186  0.104920  0.472335 11.000000 -1.200000
AFIX 0
C11    1   0.391872  0.085996  0.604839 11.000000  0.052890  0.033720 =
           0.037890 -0.004980  0.016810  0.000630
AFIX 43
H11    2   0.380421  0.023929  0.598509 11.000000 -1.200000
AFIX 0
C12    1   0.351336  0.130351  0.691248 11.000000  0.028310  0.031620 =
           0.031750 -0.001720  0.007940 -0.000270
C13    1   0.359993  0.223159  0.691974 11.000000  0.034350  0.031940 =
           0.031130  0.000130  0.010750  0.000450
AFIX 43
H13    2   0.327405  0.255642  0.746188 11.000000 -1.200000
AFIX 0
C14    1   0.417141  0.267281  0.611980 11.000000  0.037940  0.032900 =
           0.039140  0.002190  0.011040 -0.002100
AFIX 43
H14    2   0.422443  0.329766  0.613708 11.000000 -1.200000
AFIX 0
C15    1   0.312246  0.079579  0.781721 11.000000  0.029180  0.024480 =
           0.032620 -0.002180  0.008520 -0.004140
C16    1   0.212989  0.113605  0.848580 11.000000  0.039920  0.028710 =
           0.040360  0.002710  0.014920  0.002620
AFIX 43
H16    2   0.162778  0.168870  0.833719 11.000000 -1.200000
AFIX 0
C17    1   0.262493 -0.008199  0.952124 11.000000  0.060800  0.031450 =
           0.038410  0.004740  0.019710 -0.002760
AFIX 43
H17    2   0.244874 -0.038636  1.011669 11.000000 -1.200000
AFIX 0
C18    1   0.382721 -0.002682  0.809692 11.000000  0.052850  0.028840 =
           0.043490 -0.002910  0.022430  0.000420
AFIX 43
H18    2   0.449552 -0.028291  0.766583 11.000000 -1.200000
AFIX 0
N1     3   0.465277  0.224343  0.532050 11.000000  0.039010  0.046000 =
           0.036910  0.004510  0.014180 -0.000180
N2     3   0.360396 -0.047096  0.894483 11.000000  0.067020  0.031220 =
           0.048280  0.005550  0.026890  0.008070
N3     3   0.187094  0.069642  0.933622 11.000000  0.047850  0.033410 =
           0.036470  0.002050  0.019160  0.001580
O1     4   1.017144  0.149036  0.064445 11.000000  0.060050  0.029070 =
           0.047740  0.001210  0.031950  0.004310
H1     2   1.070580  0.119709  0.014147 11.000000  0.081730
O2     4   1.053488  0.268436 -0.031395 11.000000  0.054090  0.032340 =
           0.036500  0.004080  0.024930  0.003170
O3     4   0.947191  0.563096  0.112636 11.000000  0.095260  0.032250 =
           0.071120  0.008990  0.053670  0.001250
H3A    2   0.930140  0.622319  0.094951 11.000000  0.087600
O4     4   0.753050  0.578716  0.211482 11.000000  0.086630  0.036240 =
           0.067880 -0.000330  0.042240  0.015130
O5     4   0.634837  0.305929  0.405409 11.000000  0.060030  0.042160 =
           0.038560  0.000210  0.030640 -0.002330
H5A    2   0.571511  0.275649  0.449375 11.000000  0.093020
O6     4   0.684675  0.169168  0.347438 11.000000  0.066600  0.034350 =
           0.049750  0.003910  0.028830 -0.003420
Q1     1   0.303200  0.033400  0.772000 11.000000  0.050000      0.19
Q2     1   0.335900  0.114400  0.837600 11.000000  0.050000      0.19
Q3     1   0.288000  0.098100  0.716100 11.000000  0.050000      0.19
Q4     1   0.866600  0.272900  0.256400 11.000000  0.050000      0.18
Q5     1   0.794500  0.275300  0.321100 11.000000  0.050000      0.18
Q6     1   0.762600  0.337100  0.257200 11.000000  0.050000      0.18
Q7     1   0.873700  0.567000  0.246200 11.000000  0.050000      0.18
Q8     1   0.701300  0.277700  0.275300 11.000000  0.050000      0.17
Q9     1   0.858700  0.320400  0.092500 11.000000  0.050000      0.17
Q10    1   0.760800  0.268500  0.212400 11.000000  0.050000      0.17
Q11    1   0.969600  0.333100  0.131800 11.000000  0.050000      0.17
Q12    1   0.451400  0.029700  0.626100 11.000000  0.050000      0.17
Q13    1   0.995400  0.270700  0.107800 11.000000  0.050000      0.16
Q14    1   0.819800  0.410500  0.119600 11.000000  0.050000      0.16
Q15    1   0.477300  0.095700  0.584000 11.000000  0.050000      0.16
Q16    1   0.510800  0.267100  0.505700 11.000000  0.050000      0.16
Q17    1   0.843300  0.474900  0.175200 11.000000  0.050000      0.16
Q18    1   0.258300 -0.062100  0.909200 11.000000  0.050000      0.16
Q19    1   0.212000  0.083200  0.783400 11.000000  0.050000      0.16
Q20    1   0.278900 -0.022000  1.040600 11.000000  0.050000      0.15
HKLF 4
END
;
