# Supplementary material for: Benzene-1,3,5-tricarb­oxy­lic acid–5-(4-pyrid­yl)pyrimidine (1/1)
Source: Acta Crystallogr Sect E Struct Rep Online. 2011 Dec 3;68(Pt 1):o6. doi: 10.1107/S1600536811051075 (PMC3254286; doi:10.1107/S1600536811051075)
Supplement: Supplementary file 2 [file e-68-000o6-Isup2.hkl]

# 
# h,k,l, Fc-squared, Fo-squared, sigma(Fo-squared) and status flag 
# 
data_I
_shelx_title ' 110516gm in P2(1)/c' 
_shelx_refln_list_code          4 
_shelx_F_calc_maximum      319.38 
_exptl_crystal_F_000       760.00 
_reflns_d_resolution_high  0.8257 
 
loop_ 
 _symmetry_equiv_pos_as_xyz 
 'x, y, z' 
 '-x, y+1/2, -z+1/2' 
 '-x, -y, -z' 
 'x, -y-1/2, z-1/2' 
 
_cell_length_a     8.3532 
_cell_length_b    14.8648 
_cell_length_c    13.0665 
_cell_angle_alpha  90.000 
_cell_angle_beta   98.325 
_cell_angle_gamma  90.000 
 
_shelx_F_squared_multiplier     1.000 
 
loop_ 
 _refln_index_h 
 _refln_index_k 
 _refln_index_l 
 _refln_F_squared_calc 
 _refln_F_squared_meas 
 _refln_F_squared_sigma 
 _refln_observed_status 
   1   0   0      181.33      168.38      6.39 o 
   2   0   0      757.05      769.83     19.31 o 
   3   0   0     5522.44     5589.77     98.98 o 
   4   0   0      110.15      109.74     10.75 o 
   5   0   0      934.35      876.60     30.13 o 
   6   0   0      145.93      125.46     22.78 o 
   7   0   0      220.95      141.21     27.63 o 
   8   0   0        9.37       26.44     16.24 o 
   9   0   0        9.86        3.86     14.46 o 
  10   0   0       15.39       43.87     24.66 o 
   1   1   0      367.26      374.90      8.12 o 
   2   1   0     1290.00     1269.29     22.09 o 
   3   1   0     2517.70     2492.48     35.71 o 
   4   1   0      612.68      620.98     15.64 o 
   5   1   0     1106.58     1051.05     27.91 o 
   6   1   0      143.16      148.24     13.17 o 
   7   1   0      159.71      146.06     18.94 o 
   8   1   0        5.69        7.22      9.92 o 
   9   1   0       57.02       89.70     18.00 o 
   0   2   0     4157.48     4249.04     56.42 o 
   1   2   0        0.21        0.12      0.92 o 
   2   2   0     6411.59     6472.05     76.80 o 
   3   2   0     1320.03     1353.36     38.16 o 
   4   2   0       41.20       45.54      6.30 o 
   5   2   0       69.48       70.90     12.28 o 
   6   2   0       39.89       37.45      7.51 o 
   7   2   0        1.32        1.75     15.55 o 
   8   2   0       28.03       38.20     12.73 o 
   9   2   0       75.01       92.14     18.37 o 
   1   3   0     8096.92     8288.78     95.15 o 
   2   3   0      284.40      293.55      8.59 o 
   3   3   0     1374.47     1465.08     24.65 o 
   4   3   0        3.40        5.34      3.40 o 
   5   3   0      121.36      130.27     11.33 o 
   6   3   0        1.47       -1.70      8.47 o 
   7   3   0       26.88       38.10      8.20 o 
   8   3   0        1.23       17.82      9.94 o 
   9   3   0       75.52       68.44     16.69 o 
   0   4   0     1885.94     1807.52     27.41 o 
   1   4   0      303.54      252.26      5.85 o 
   2   4   0      458.00      482.85     10.00 o 
   3   4   0       68.62       63.08      3.72 o 
   4   4   0      496.91      506.54     16.81 o 
   5   4   0       18.62       21.71      6.28 o 
   6   4   0        6.43       10.83      5.97 o 
   7   4   0      195.57      208.72     20.94 o 
   8   4   0       29.94       46.35     12.37 o 
   9   4   0      101.03      125.07     20.96 o 
   1   5   0      521.70      551.53     10.88 o 
   2   5   0       27.54       22.48      3.42 o 
   3   5   0       84.00       89.95      6.33 o 
   4   5   0      107.38       90.54      8.83 o 
   5   5   0      396.19      389.96     16.55 o 
   6   5   0      104.78      110.03     12.33 o 
   7   5   0        7.89       12.38      6.90 o 
   8   5   0        1.00       20.50     16.54 o 
   9   5   0       56.96      122.49     52.28 o 
   0   6   0     9472.44    10707.29    141.69 o 
   1   6   0     1150.89     1150.42     19.48 o 
   2   6   0       12.13       16.87      2.84 o 
   3   6   0      305.52      326.00      9.44 o 
   4   6   0       31.37       24.94      5.45 o 
   5   6   0        9.52       16.47      5.82 o 
   6   6   0        1.61        3.43      5.27 o 
   7   6   0        9.48        1.79      5.77 o 
   8   6   0       69.14       62.61     16.42 o 
   9   6   0        0.38       46.72     23.91 o 
   1   7   0     1695.93     1791.89     23.30 o 
   2   7   0     4485.37     4878.90     62.55 o 
   3   7   0      119.38      114.55      6.56 o 
   4   7   0       17.25       19.41      6.26 o 
   5   7   0        0.74        2.87      4.77 o 
   6   7   0      226.38      233.65     16.70 o 
   7   7   0        1.51       -7.65      7.30 o 
   8   7   0       66.43       44.43     10.97 o 
   9   7   0        7.61       60.93     33.27 o 
   0   8   0      146.99      166.21      8.32 o 
   1   8   0        0.01        5.83      2.76 o 
   2   8   0      762.27      811.41     16.78 o 
   3   8   0        6.26       12.71      4.38 o 
   4   8   0      160.87      175.65     12.62 o 
   5   8   0       11.78       11.02      6.06 o 
   6   8   0       50.89       46.55      8.82 o 
   7   8   0       16.94       19.51      8.18 o 
   8   8   0        7.04       -2.18      7.21 o 
   1   9   0       73.28       70.19      4.92 o 
   2   9   0        1.10        5.18      2.32 o 
   3   9   0      600.72      583.57     18.52 o 
   4   9   0       44.51       50.99     11.60 o 
   5   9   0        1.07        1.29      5.38 o 
   6   9   0      122.71      127.01     13.93 o 
   7   9   0       12.88       22.11      8.75 o 
   8   9   0       35.41       47.69     11.18 o 
   0  10   0      224.62      211.81     22.58 o 
   1  10   0      544.54      473.47     21.56 o 
   3  10   0      132.21      128.44     15.28 o 
   4  10   0        1.25       -0.37      4.26 o 
   5  10   0       39.00       42.02      7.93 o 
   6  10   0      500.39      472.87     38.66 o 
   7  10   0      446.84      426.91     32.02 o 
   8  10   0        8.06       -5.99     22.38 o 
   1  11   0      172.40      161.00     15.54 o 
   2  11   0       31.08       23.33      8.40 o 
   3  11   0       55.94       69.85     12.92 o 
   4  11   0       96.63      102.27     15.65 o 
   5  11   0      766.14      757.09     42.18 o 
   6  11   0      387.01      410.94     29.97 o 
   7  11   0       31.76       48.66     14.51 o 
   0  12   0      181.23      183.49     24.26 o 
   1  12   0        4.11        0.48     10.00 o 
   2  12   0      212.40      222.30     44.11 o 
   3  12   0      127.22      113.36     16.88 o 
   4  12   0       42.36       47.04     12.38 o 
   5  12   0       10.67       14.01     17.28 o 
   6  12   0       50.45       41.94     14.11 o 
   7  12   0      458.81      422.42     33.23 o 
   1  13   0      120.46      106.15     17.43 o 
   2  13   0       96.73      104.70     14.95 o 
   3  13   0        6.61       12.15      8.53 o 
   4  13   0       35.41       36.92     11.86 o 
   5  13   0        2.86       -1.31      9.09 o 
   6  13   0       40.21       33.37     13.16 o 
   0  14   0      369.70      355.69     35.55 o 
   1  14   0        1.51       10.38      6.89 o 
   2  14   0       91.91      106.64     15.96 o 
   3  14   0       50.64       48.58     12.28 o 
   4  14   0       12.64       24.53      9.99 o 
   5  14   0        5.97        8.71      9.30 o 
   6  14   0        6.16       23.98     27.08 o 
   1  15   0      374.09      349.94     26.18 o 
   2  15   0      126.96      111.04     16.53 o 
   3  15   0       29.90       39.11     11.72 o 
   4  15   0       19.81       22.96     11.09 o 
   5  15   0       37.04       55.38     14.27 o 
   0  16   0      144.79      137.25     25.85 o 
   1  16   0        2.41       21.65      8.92 o 
   2  16   0       89.49      108.54     16.66 o 
   3  16   0        0.24       17.41      9.26 o 
   4  16   0       21.43       30.38     10.90 o 
   1  17   0        0.79       23.18      9.58 o 
   2  17   0       19.54       55.41     12.05 o 
   3  17   0       12.78       32.48     11.51 o 
   0  18   0       11.38       19.71     14.66 o 
 -10   1   1       26.52       24.21     14.58 o 
  -9   1   1       36.31       47.18     14.70 o 
  -8   1   1      107.94      130.20     20.27 o 
  -7   1   1       19.99       22.93      7.30 o 
  -6   1   1       36.56       31.20      5.91 o 
  -5   1   1     2437.05     2529.45     41.60 o 
  -4   1   1       35.60       26.08      4.18 o 
  -3   1   1        2.05        2.14      2.23 o 
  -2   1   1     3201.17     3269.34     36.20 o 
  -1   1   1      303.75      286.36      4.97 o 
   0   1   1        0.09        0.81      0.59 o 
   1   1   1        3.69       -4.49      3.33 o 
   2   1   1    24725.16    25831.52    424.60 o 
   3   1   1      395.91      365.60     15.60 o 
   4   1   1      417.91      420.60     19.43 o 
   5   1   1       31.71       34.94      8.30 o 
   6   1   1       87.16       74.00     13.14 o 
   7   1   1        6.36       13.15      9.16 o 
   8   1   1        0.59       11.74      9.73 o 
   9   1   1        1.21       17.84     11.18 o 
 -10   2   1        3.86       18.67     14.55 o 
  -9   2   1       20.90       22.80     12.59 o 
  -8   2   1        0.83        4.17      6.61 o 
  -7   2   1      165.57      166.24     15.08 o 
  -6   2   1        0.98       -1.51      4.74 o 
  -5   2   1      165.00      178.60     12.20 o 
  -4   2   1      138.97      142.15      8.27 o 
  -3   2   1     2315.82     2354.85     34.06 o 
  -2   2   1      977.95     1025.67     19.96 o 
  -1   2   1      408.61      367.50      6.20 o 
   0   2   1     4914.01     4856.79     56.40 o 
   1   2   1      215.45      197.85      4.92 o 
   2   2   1    10122.06    10387.31    140.51 o 
   3   2   1       77.64       81.05      7.07 o 
   4   2   1      676.22      664.75     19.36 o 
   5   2   1       90.23      117.84     20.50 o 
   6   2   1        1.90       -6.60      7.67 o 
   7   2   1      544.47      526.68     29.37 o 
   8   2   1       25.40       35.18     11.53 o 
   9   2   1      185.71      223.77     27.00 o 
  -9   3   1        1.44       16.89     11.60 o 
  -8   3   1       27.60       41.74     10.23 o 
  -7   3   1       19.97       27.89      7.24 o 
  -6   3   1      940.00      963.49     34.63 o 
  -5   3   1     2323.06     2436.85     47.49 o 
  -4   3   1       21.62       19.47      3.93 o 
  -3   3   1      457.57      407.13     10.85 o 
  -2   3   1       66.18       82.39      6.35 o 
  -1   3   1     2394.66     2346.15     30.51 o 
   0   3   1     1403.68     1426.22     19.56 o 
   1   3   1     1890.84     1924.53     25.55 o 
   2   3   1      657.34      589.46     11.34 o 
   3   3   1       84.67       79.36      6.99 o 
   4   3   1       30.14       32.65      6.69 o 
   5   3   1       22.91       22.90      6.01 o 
   6   3   1       29.29       33.67     15.84 o 
   7   3   1      376.19      360.28     27.82 o 
   8   3   1       86.80       63.80     14.20 o 
   9   3   1       32.09       38.90     14.11 o 
  -9   4   1        4.74        3.18     25.30 o 
  -8   4   1      216.70      243.93     24.99 o 
  -7   4   1      710.25      644.19     60.55 o 
  -6   4   1      136.03      166.57     18.93 o 
  -5   4   1      289.70      304.31     14.17 o 
  -4   4   1      922.95      955.62     35.56 o 
  -3   4   1      122.05      145.79      8.29 o 
  -2   4   1       26.92       27.91      3.49 o 
  -1   4   1       59.00       59.27      6.97 o 
   0   4   1      387.99      396.80      8.54 o 
   1   4   1       18.23       12.15      2.02 o 
   2   4   1      192.34      198.51      7.84 o 
   3   4   1       23.63       24.53      2.98 o 
   4   4   1      517.66      499.34     17.59 o 
   5   4   1        3.72        7.66      4.84 o 
   6   4   1      198.94      210.36     20.54 o 
   7   4   1      103.16      114.17     26.04 o 
   8   4   1        4.42       14.25     13.12 o 
   9   4   1        8.39       18.17     26.24 o 
  -9   5   1       78.11      111.79     20.91 o 
  -8   5   1       77.20       66.14     12.63 o 
  -7   5   1      144.11      153.17     15.01 o 
  -6   5   1        9.93        8.60     13.42 o 
  -5   5   1       50.78       61.67      9.78 o 
  -4   5   1      338.21      315.11     13.30 o 
  -3   5   1     1002.23     1010.59     30.28 o 
  -2   5   1        0.85        4.73      2.23 o 
  -1   5   1      947.50      901.54     15.81 o 
   0   5   1      983.62      921.10     13.07 o 
   1   5   1      354.11      410.23      7.94 o 
   2   5   1       59.63       70.51      4.58 o 
   3   5   1      338.71      347.80      9.44 o 
   4   5   1       40.16       41.40      3.82 o 
   5   5   1      250.52      241.59     15.05 o 
   6   5   1      146.21      126.81     12.92 o 
   7   5   1        0.37       -6.20      8.89 o 
   8   5   1      182.58      182.33     22.80 o 
   9   5   1       32.51       68.19     37.53 o 
  -9   6   1       60.63       94.97     28.01 o 
  -8   6   1       20.54        6.93      7.16 o 
  -7   6   1        2.34        9.39      6.62 o 
  -6   6   1      109.20      100.20     11.51 o 
  -5   6   1       44.45       48.26      8.14 o 
  -4   6   1      406.73      392.66     21.56 o 
  -3   6   1      250.44      225.66     10.48 o 
  -2   6   1       40.51       40.39      4.30 o 
  -1   6   1     1313.18     1281.40     28.23 o 
   0   6   1      937.72      892.49     13.01 o 
   1   6   1      821.56      883.98     13.54 o 
   2   6   1       10.12       14.12      2.65 o 
   3   6   1      204.59      189.12      9.70 o 
   4   6   1      320.19      325.55     20.51 o 
   5   6   1        2.88       12.57      5.33 o 
   6   6   1      179.88      189.72     15.49 o 
   7   6   1        1.82        8.10      9.99 o 
   8   6   1        4.70       15.35     20.30 o 
   9   6   1       19.92       65.70     46.39 o 
  -9   7   1       88.76       75.60     16.52 o 
  -8   7   1       21.29       20.72      8.80 o 
  -7   7   1       27.40       30.82      8.81 o 
  -6   7   1      317.55      318.80     17.66 o 
  -5   7   1      348.58      339.96     16.08 o 
  -4   7   1      379.09      340.31     16.35 o 
  -3   7   1      141.92      141.45      9.68 o 
  -2   7   1      542.34      542.38     13.46 o 
  -1   7   1        0.30        0.02      1.36 o 
   0   7   1      866.87      920.41     13.86 o 
   1   7   1     5252.93     5584.58     61.00 o 
   2   7   1     1160.51     1245.48     21.48 o 
   3   7   1       88.85      102.76      6.42 o 
   4   7   1      225.67      233.72     12.79 o 
   5   7   1       27.64       27.08      6.72 o 
   6   7   1        7.71        9.73      6.53 o 
   7   7   1       99.95      111.79     20.70 o 
   8   7   1        5.24        4.87     11.36 o 
   9   7   1       10.22      -25.15     18.02 o 
  -9   8   1       22.49       16.35     14.47 o 
  -8   8   1        7.10       -0.58      7.03 o 
  -7   8   1      207.93      234.47     18.59 o 
  -6   8   1       30.69       34.34      8.70 o 
  -5   8   1       21.88       18.84      6.41 o 
  -4   8   1      357.70      306.12     14.53 o 
  -3   8   1        9.74        3.84      3.56 o 
  -2   8   1       23.78       20.22      3.73 o 
  -1   8   1        0.26        3.62      1.78 o 
   0   8   1     3592.70     4159.83     47.43 o 
   1   8   1       34.12       42.73      3.42 o 
   2   8   1      597.45      694.79     13.24 o 
   3   8   1      320.97      309.55     10.28 o 
   4   8   1        0.09        7.83      4.66 o 
   5   8   1       48.34       58.88      9.02 o 
   6   8   1       66.10       73.29     11.00 o 
   7   8   1       21.05       18.10     15.05 o 
   8   8   1        6.17       -2.28     10.92 o 
  -8   9   1        0.80        2.52      9.67 o 
  -7   9   1      224.84      221.10     18.34 o 
  -6   9   1        4.83        2.87      6.32 o 
  -5   9   1      198.97      204.51     15.07 o 
  -4   9   1      168.23      190.74     13.20 o 
  -3   9   1       15.31        9.34      5.01 o 
  -2   9   1      418.50      390.25     10.61 o 
  -1   9   1        1.49        2.98      1.89 o 
   0   9   1      167.65      203.94      8.34 o 
   1   9   1        7.14        8.24      2.21 o 
   2   9   1      626.41      648.74     13.05 o 
   3   9   1       79.16       99.28      7.27 o 
   4   9   1        0.29       -0.85      5.94 o 
   5   9   1       17.60       26.14      7.01 o 
   6   9   1        1.15        0.72      8.79 o 
   7   9   1      115.10      133.08     52.48 o 
   8   9   1      106.56      124.57     21.51 o 
  -8  10   1        5.66        5.90      7.62 o 
  -7  10   1     1053.12      956.44     32.65 o 
  -6  10   1        1.74        1.34      6.45 o 
  -5  10   1        0.06        2.17      5.29 o 
  -4  10   1      316.26      332.29     15.89 o 
  -3  10   1      276.34      267.63     13.32 o 
  -2  10   1       30.49       25.83      5.95 o 
  -1  10   1      251.47      267.56     13.08 o 
   0  10   1      230.49      234.39     12.88 o 
   1  10   1      209.04      221.60      9.27 o 
   2  10   1      112.45      142.99      8.37 o 
   3  10   1       80.90       64.63     10.39 o 
   4  10   1       19.15       25.58     10.25 o 
   5  10   1       74.11       82.68     15.01 o 
   6  10   1      229.01      238.87     37.13 o 
   7  10   1       43.66       45.81     14.87 o 
   8  10   1        0.35       -8.00     10.76 o 
  -7  11   1      115.38      124.21     19.68 o 
  -6  11   1        1.60        7.74     14.61 o 
  -5  11   1      357.53      379.96     27.27 o 
  -4  11   1       35.21       23.33     10.40 o 
  -3  11   1      383.60      332.85     21.20 o 
  -2  11   1       10.83       10.97      7.18 o 
  -1  11   1        6.11       18.58      6.97 o 
   0  11   1      186.77      186.19     13.56 o 
   1  11   1        2.03       -2.41      4.24 o 
   2  11   1       72.86       88.36     12.53 o 
   3  11   1        2.80        6.23      7.64 o 
   4  11   1       13.73       15.05      8.92 o 
   5  11   1       45.00       53.44     13.47 o 
   6  11   1      107.79      108.44     17.87 o 
   7  11   1       57.36       58.65     15.46 o 
  -7  12   1        2.03        0.93     10.95 o 
  -6  12   1      133.36      132.26     25.94 o 
  -5  12   1      322.57      302.74     25.70 o 
  -4  12   1      491.01      481.11     52.93 o 
  -3  12   1      194.67      192.60     44.02 o 
  -2  12   1       56.87       59.12     11.48 o 
  -1  12   1       25.72       30.61      9.11 o 
   0  12   1      129.54      108.98     14.04 o 
   1  12   1      171.55      151.29     16.32 o 
   2  12   1        2.40        3.70      7.72 o 
   3  12   1        2.88        7.36      7.72 o 
   4  12   1       20.58       28.53     12.08 o 
   5  12   1        0.69       11.26     17.68 o 
   6  12   1       62.57       69.28     15.59 o 
   7  12   1       38.34       61.36     15.69 o 
  -6  13   1        1.81        3.10      9.21 o 
  -5  13   1      176.99      176.84     21.23 o 
  -4  13   1       25.69       46.47     11.75 o 
  -3  13   1        3.64        5.54      7.85 o 
  -2  13   1       94.56      101.13     14.74 o 
  -1  13   1        2.95        7.47      7.82 o 
   0  13   1        4.19        4.14      6.76 o 
   1  13   1      532.30      405.03     23.16 o 
   2  13   1       31.51       15.12      8.37 o 
   3  13   1        2.98       -7.47      7.23 o 
   4  13   1       80.00       48.19     15.50 o 
   5  13   1        9.96       23.06     12.23 o 
   6  13   1        9.36       10.68     11.14 o 
  -6  14   1        9.51       23.90     11.65 o 
  -5  14   1      128.06      160.35     21.31 o 
  -4  14   1        3.18       20.19      9.34 o 
  -3  14   1       29.72       43.63     11.93 o 
  -2  14   1       31.48       25.81      9.35 o 
  -1  14   1       27.17       16.63      8.40 o 
   0  14   1      369.86      311.68     36.29 o 
   1  14   1       21.62       25.44      9.37 o 
   2  14   1      348.25      284.12     23.49 o 
   3  14   1        7.85        2.55      9.01 o 
   4  14   1       19.84       28.29     11.16 o 
   5  14   1        0.37       -5.14      8.98 o 
   6  14   1        3.70       26.59     12.98 o 
  -5  15   1        0.38       -0.48      9.38 o 
  -4  15   1       13.56       32.33     11.14 o 
  -3  15   1        5.97       15.22      8.49 o 
  -2  15   1       18.96       15.08      9.02 o 
  -1  15   1        0.40       12.31      8.25 o 
   0  15   1       18.89       30.26      9.57 o 
   1  15   1       54.53       46.80     11.29 o 
   2  15   1      212.51      227.44     24.85 o 
   3  15   1        4.24       24.63     10.33 o 
   4  15   1       21.72       40.27     14.66 o 
   5  15   1       12.75       30.86     11.72 o 
  -4  16   1       36.21       56.72     14.28 o 
  -3  16   1      103.08       94.74     15.93 o 
  -2  16   1       94.20      105.75     16.55 o 
  -1  16   1       82.94       65.71     12.88 o 
   0  16   1      106.30      118.55     21.83 o 
   1  16   1        1.41       11.16     15.65 o 
   2  16   1       58.63       59.78     13.47 o 
   3  16   1       12.45       14.73      9.84 o 
   4  16   1      157.07      166.00     35.00 o 
  -3  17   1        0.03        7.03      9.09 o 
  -2  17   1       46.93       53.34     12.42 o 
  -1  17   1      238.83      263.03     25.69 o 
   0  17   1        2.43       18.97      8.30 o 
   1  17   1        0.00       11.38     17.92 o 
   2  17   1       34.47       72.97     14.10 o 
   3  17   1       89.16      107.36     18.16 o 
 -10   0   2      103.98      117.94     31.19 o 
  -9   0   2        2.14       -6.04     13.86 o 
  -8   0   2       41.60       66.05     13.97 o 
  -7   0   2       77.95       55.51     11.39 o 
  -6   0   2      296.22      301.64     20.84 o 
  -5   0   2       48.90       41.05      8.71 o 
  -4   0   2     1367.27     1402.20     35.96 o 
  -3   0   2      314.48      278.01      8.57 o 
  -2   0   2      249.34      234.28      7.87 o 
  -1   0   2      163.02      147.78      5.34 o 
   0   0   2      344.49      335.92      7.65 o 
   1   0   2     5045.55     5057.52    124.27 o 
   2   0   2   102001.96    99009.83   2309.72 o 
   3   0   2      191.07      166.85     16.83 o 
   4   0   2      965.70      936.96     43.87 o 
   5   0   2      268.04      251.12     27.33 o 
   6   0   2        0.35       -3.27      9.01 o 
   7   0   2       57.39       67.53     21.39 o 
   8   0   2        5.59        2.97     13.17 o 
   9   0   2       44.62       42.28     18.32 o 
 -10   1   2      102.23      114.09     21.33 o 
  -9   1   2        6.02       22.43      9.18 o 
  -8   1   2       20.86       22.85      6.65 o 
  -7   1   2       84.88       92.68      9.91 o 
  -6   1   2        9.21       10.42      4.46 o 
  -5   1   2      478.91      480.53     14.77 o 
  -4   1   2       13.36       18.08      2.93 o 
  -3   1   2     1225.36     1203.09     16.24 o 
  -2   1   2     1347.35     1319.17     15.38 o 
  -1   1   2      483.15      473.85      7.21 o 
   0   1   2      849.82      810.24     11.11 o 
   1   1   2     2083.44     2202.44     41.84 o 
   2   1   2    17814.70    18851.14    313.58 o 
   3   1   2       62.73       63.44      8.40 o 
   4   1   2     1297.75     1250.32     37.14 o 
   5   1   2     1815.67     1688.49     48.77 o 
   6   1   2      142.32      120.71     15.69 o 
   7   1   2      207.73      244.51     24.05 o 
   8   1   2       83.28       79.13     16.71 o 
   9   1   2        0.58        1.30     10.39 o 
 -10   2   2        4.66       13.78     14.35 o 
  -9   2   2        6.33        9.64      8.90 o 
  -8   2   2        1.39        3.34      6.16 o 
  -7   2   2      168.50      171.14     13.15 o 
  -6   2   2       43.54       57.08      8.56 o 
  -5   2   2      103.45      108.05      9.72 o 
  -4   2   2      262.23      264.85      8.16 o 
  -3   2   2      389.37      359.18      6.70 o 
  -2   2   2        7.83        7.36      1.70 o 
  -1   2   2    17334.84    17063.35    168.83 o 
   0   2   2     1872.38     1989.04     22.17 o 
   1   2   2    11273.31    11433.35    191.19 o 
   2   2   2    19365.08    19990.06    332.52 o 
   3   2   2       27.76       34.55      7.62 o 
   4   2   2      200.39      231.01     37.98 o 
   5   2   2      260.29      250.73     27.63 o 
   6   2   2        2.03        8.60      7.68 o 
   7   2   2        1.15        3.29      7.50 o 
   8   2   2       11.94       17.39     15.05 o 
   9   2   2        4.30       18.63     11.99 o 
  -9   3   2        8.43       24.35     10.13 o 
  -8   3   2       31.12       43.12     12.31 o 
  -7   3   2       26.91       18.70      6.70 o 
  -6   3   2       21.90       28.63      6.26 o 
  -5   3   2       47.24       49.91      6.18 o 
  -4   3   2       17.15       14.39      2.91 o 
  -3   3   2     1250.80     1274.86     19.35 o 
  -2   3   2       54.25       56.18      3.56 o 
  -1   3   2       37.40       32.43      2.41 o 
   0   3   2      864.13      859.46     11.40 o 
   1   3   2     5855.44     6000.44     84.13 o 
   2   3   2       10.59       12.66      6.49 o 
   3   3   2     2099.91     2110.70     49.25 o 
   4   3   2     1805.37     1870.21     50.35 o 
   5   3   2      518.94      505.03     24.29 o 
   6   3   2      122.95      125.66     24.36 o 
   7   3   2       81.67       86.78     15.51 o 
   8   3   2        9.56       28.12     17.82 o 
   9   3   2       11.17       23.24     12.58 o 
  -9   4   2       31.48       40.29     12.04 o 
  -8   4   2       51.28       51.74      9.62 o 
  -7   4   2       70.17       86.88     16.64 o 
  -6   4   2      108.95      115.26     11.96 o 
  -5   4   2       71.40       91.90      8.18 o 
  -4   4   2      521.66      528.45     12.51 o 
  -3   4   2        9.12       10.04      2.51 o 
  -2   4   2      313.72      322.27      7.57 o 
  -1   4   2       30.62       30.58      2.40 o 
   0   4   2      620.00      634.59     11.82 o 
   1   4   2      146.05      141.01      5.48 o 
   2   4   2      263.51      237.93      8.70 o 
   3   4   2      687.71      689.67     20.25 o 
   4   4   2     1293.45     1284.42     38.52 o 
   5   4   2      180.89      175.06     19.51 o 
   6   4   2        4.39       -0.20      6.86 o 
   7   4   2       71.54       72.68     23.27 o 
   8   4   2       22.81       36.36     11.68 o 
   9   4   2      179.73      160.66     23.53 o 
  -9   5   2        0.00       15.98     12.99 o 
  -8   5   2       51.39       75.47     19.14 o 
  -7   5   2       10.36       10.29      6.56 o 
  -6   5   2        4.77        3.70      5.01 o 
  -5   5   2      147.92      188.09     13.16 o 
  -4   5   2      570.74      611.09     15.91 o 
  -3   5   2      761.50      764.98     16.75 o 
  -2   5   2     2316.78     2379.03     34.23 o 
  -1   5   2     3338.12     3472.01     45.29 o 
   0   5   2        0.00        1.53      1.81 o 
   1   5   2     3278.35     3394.15     44.56 o 
   2   5   2      212.48      214.44      8.85 o 
   3   5   2      283.31      283.22     10.44 o 
   4   5   2      970.03      917.11     21.59 o 
   5   5   2        7.03       14.37     10.55 o 
   6   5   2        2.63        6.43      7.83 o 
   7   5   2       45.08       54.81     13.84 o 
   8   5   2      118.26      144.58     23.82 o 
   9   5   2        6.95       20.93     30.60 o 
  -9   6   2       21.38       19.92     11.17 o 
  -8   6   2        0.21        4.47      7.93 o 
  -7   6   2      522.04      492.46     22.60 o 
  -6   6   2       32.00       28.96      8.25 o 
  -5   6   2      148.53      129.31     11.62 o 
  -4   6   2      876.15      875.57     20.13 o 
  -3   6   2        1.43        0.04      2.33 o 
  -2   6   2      106.37      107.09      6.55 o 
  -1   6   2      844.03      923.59     19.80 o 
   0   6   2      301.70      301.85      8.64 o 
   1   6   2     1103.30     1154.43     19.99 o 
   2   6   2     6835.73     7232.34    116.29 o 
   3   6   2       11.14       15.32      3.83 o 
   4   6   2       77.89       84.27      6.88 o 
   5   6   2       63.69       89.62     14.12 o 
   6   6   2       14.78       25.01     10.51 o 
   7   6   2       27.89       17.78     11.14 o 
   8   6   2       18.49       48.62     23.86 o 
   9   6   2        1.08       41.63     30.00 o 
  -9   7   2       31.30       48.85     19.99 o 
  -8   7   2       12.53       16.52     10.71 o 
  -7   7   2        4.99        4.40      6.75 o 
  -6   7   2       43.81       48.45      8.89 o 
  -5   7   2       20.22       21.74      6.23 o 
  -4   7   2      239.20      237.72     10.81 o 
  -3   7   2       82.57       78.16      6.68 o 
  -2   7   2       16.51       16.80      4.52 o 
  -1   7   2      146.24      141.64      8.26 o 
   0   7   2     1072.75     1212.56     21.18 o 
   1   7   2       67.55       65.23      5.37 o 
   2   7   2      673.19      693.33     15.51 o 
   3   7   2      166.70      157.39      9.18 o 
   4   7   2      683.16      677.09     31.64 o 
   5   7   2       41.76       35.23     10.55 o 
   6   7   2        0.03        1.81      7.65 o 
   7   7   2       18.92       16.17     11.17 o 
   8   7   2       43.60       39.30     13.39 o 
  -9   8   2        4.71        5.57      8.01 o 
  -8   8   2        1.04       -1.96      6.23 o 
  -7   8   2      531.34      492.41     27.30 o 
  -6   8   2      142.59      131.78     15.04 o 
  -5   8   2       58.28       58.73     10.08 o 
  -4   8   2      950.90      904.40     64.89 o 
  -3   8   2       44.13       35.64      5.25 o 
  -2   8   2      390.66      396.69     11.93 o 
  -1   8   2      392.20      395.08     16.42 o 
   0   8   2      249.59      254.83     14.88 o 
   1   8   2       94.42       78.22      6.00 o 
   2   8   2       85.89       99.50      6.77 o 
   3   8   2        0.01        2.89      3.28 o 
   4   8   2      589.00      591.32     26.87 o 
   5   8   2       37.04       48.46     11.87 o 
   6   8   2        0.41       -2.71      7.42 o 
   7   8   2        0.06       -2.50      8.60 o 
   8   8   2       22.15       36.30     13.45 o 
  -8   9   2        0.11       -3.43      6.43 o 
  -7   9   2      101.18      117.20     14.58 o 
  -6   9   2      160.59      148.34     14.32 o 
  -5   9   2        0.67       -5.65      4.97 o 
  -4   9   2       90.94       95.07     15.06 o 
  -3   9   2       83.81       89.33      7.96 o 
  -2   9   2      142.33      146.38      8.83 o 
  -1   9   2       75.61       77.23      6.29 o 
   0   9   2     1431.03     1486.22     26.21 o 
   1   9   2        0.10       -0.50      3.03 o 
   2   9   2       15.11       22.27      5.22 o 
   3   9   2      554.36      525.26     19.60 o 
   4   9   2      165.60      191.41     19.00 o 
   5   9   2      308.90      309.18     24.15 o 
   6   9   2       20.36       11.38      9.35 o 
   7   9   2        4.29        3.81      9.04 o 
   8   9   2       66.76       57.56     16.23 o 
  -8  10   2        1.97       -6.25      7.49 o 
  -7  10   2       39.67       25.11      8.66 o 
  -6  10   2       78.23       78.13     11.51 o 
  -5  10   2     1286.29     1162.19     32.43 o 
  -4  10   2      621.11      604.66     20.90 o 
  -3  10   2       31.71       26.32      4.82 o 
  -2  10   2       62.90       58.22      6.23 o 
  -1  10   2      101.88      101.80      7.50 o 
   0  10   2      390.15      376.92     12.03 o 
   1  10   2      102.18      104.47      7.52 o 
   2  10   2       92.12       73.05      6.62 o 
   3  10   2      200.94      196.42     10.33 o 
   4  10   2       64.24       60.89     12.91 o 
   5  10   2        1.08        1.92      9.01 o 
   6  10   2        0.43        8.27     16.24 o 
   7  10   2       70.71       64.28     15.33 o 
   8  10   2        2.52        4.71     12.43 o 
  -8  11   2        5.10       -0.17     11.06 o 
  -7  11   2        1.34       11.46     10.41 o 
  -6  11   2       89.80       97.23     18.18 o 
  -5  11   2     1104.79      998.51     30.12 o 
  -4  11   2       75.54       88.58     10.11 o 
  -3  11   2     1021.28      908.58     25.41 o 
  -2  11   2       65.42       56.88      6.61 o 
  -1  11   2      127.51      150.16     13.60 o 
   0  11   2      124.74      116.99     11.00 o 
   1  11   2        7.08       10.91      3.81 o 
   2  11   2      121.37      118.39      8.50 o 
   3  11   2        3.49        6.06      4.71 o 
   4  11   2        2.77        5.85      6.16 o 
   5  11   2       51.23       64.08     13.66 o 
   6  11   2       32.19       41.73     12.47 o 
   7  11   2      138.17      112.30     19.18 o 
  -7  12   2       39.31       25.73     12.69 o 
  -6  12   2        1.39        5.53      9.06 o 
  -5  12   2      297.73      266.49     24.41 o 
  -4  12   2      353.06      351.76     24.92 o 
  -3  12   2       38.17       58.64     12.38 o 
  -2  12   2        0.49       -2.77      4.84 o 
  -1  12   2      237.76      244.79     15.64 o 
   0  12   2       59.65       68.02      9.08 o 
   1  12   2       24.46       39.83      7.79 o 
   2  12   2        0.59        4.82      5.36 o 
   3  12   2       98.20       82.79     14.29 o 
   4  12   2       17.06       30.55     10.23 o 
   5  12   2       35.49       32.41     11.41 o 
   6  12   2        3.86        2.78      9.76 o 
   7  12   2       47.84       38.16     15.06 o 
  -6  13   2       72.41       64.94     14.80 o 
  -5  13   2      418.21      404.25     29.30 o 
  -4  13   2       30.84       24.90     10.39 o 
  -3  13   2      180.11      182.81     19.57 o 
  -2  13   2      205.75      207.01     19.96 o 
  -1  13   2       20.79       28.62      7.32 o 
   0  13   2      181.63      131.76     12.75 o 
   1  13   2       24.23       28.26      7.14 o 
   2  13   2        6.09        9.54      5.39 o 
   3  13   2       25.11       39.82     11.06 o 
   4  13   2      146.06      117.22     17.36 o 
   5  13   2        0.09        9.91      9.59 o 
   6  13   2        4.79       24.26     11.63 o 
  -6  14   2       17.90       38.14     13.60 o 
  -5  14   2        6.51       23.71     10.75 o 
  -4  14   2        7.14       13.01      8.57 o 
  -3  14   2       78.37       84.33     14.63 o 
  -2  14   2       17.65       28.90      9.99 o 
  -1  14   2        0.00        6.91     15.20 o 
   0  14   2       48.14       44.28     11.51 o 
   1  14   2      208.26      215.02     16.07 o 
   2  14   2        2.96       21.43     10.45 o 
   3  14   2      190.41      189.08     25.89 o 
   4  14   2      256.71      256.80     30.85 o 
   5  14   2       17.84       25.11     11.21 o 
  -5  15   2        5.59       26.07     11.82 o 
  -4  15   2       53.27       61.07     13.76 o 
  -3  15   2        6.61       12.38     17.43 o 
  -2  15   2       12.91       22.99      8.67 o 
  -1  15   2       70.29       99.68     15.54 o 
   0  15   2      131.55      140.19     18.03 o 
   1  15   2      109.30      101.96     15.66 o 
   2  15   2        4.70       15.20      8.80 o 
   3  15   2      217.90      234.56     23.65 o 
   4  15   2        0.32       12.05      9.78 o 
   5  15   2       33.53       28.61     12.32 o 
  -4  16   2       19.00       18.84     10.36 o 
  -3  16   2       40.75       50.30     15.35 o 
  -2  16   2       85.83      122.22     17.40 o 
  -1  16   2       48.74       45.99     11.49 o 
   0  16   2       28.01       19.85      9.10 o 
   1  16   2       33.14       33.61     13.67 o 
   2  16   2        0.50        1.76      7.52 o 
   3  16   2       12.64       18.84     10.14 o 
   4  16   2        0.60       18.17      9.91 o 
  -3  17   2      137.47      206.61     23.68 o 
  -2  17   2       53.09       85.89     16.98 o 
  -1  17   2       21.24       49.17     11.94 o 
   0  17   2       33.19       34.82     13.62 o 
   1  17   2        0.42       10.22      8.54 o 
   2  17   2       12.03       30.36     10.22 o 
 -10   1   3       50.38       82.84     19.67 o 
  -9   1   3       79.19      100.55     12.00 o 
  -8   1   3       30.23       42.92      8.26 o 
  -7   1   3      259.21      286.33     15.88 o 
  -6   1   3       18.88       26.13      6.60 o 
  -5   1   3       32.94       44.07      4.64 o 
  -4   1   3     2664.69     2737.81     31.48 o 
  -3   1   3     3633.32     3675.21     41.65 o 
  -2   1   3      124.40      134.28      5.90 o 
  -1   1   3       18.26       13.61      1.70 o 
   0   1   3     3092.92     3265.28     38.87 o 
   1   1   3    11749.24    12353.10    205.72 o 
   2   1   3      727.82      663.24     19.88 o 
   3   1   3     2186.27     2201.72     50.23 o 
   4   1   3     1856.51     1881.67     49.22 o 
   5   1   3       32.15       26.35      8.70 o 
   6   1   3       81.29       83.64     14.00 o 
   7   1   3        3.41       -0.36      7.57 o 
   8   1   3        0.86        8.81      8.59 o 
   9   1   3        3.84       17.14     12.46 o 
 -10   2   3        1.62        8.25      9.43 o 
  -9   2   3        0.34       11.95     11.66 o 
  -8   2   3        1.54        7.64      5.61 o 
  -7   2   3      223.44      242.66     14.78 o 
  -6   2   3       32.09       34.03      5.95 o 
  -5   2   3      172.26      178.67      8.19 o 
  -4   2   3      359.34      387.52      7.98 o 
  -3   2   3     2051.61     2131.74     24.52 o 
  -2   2   3      194.41      201.78      5.85 o 
  -1   2   3     1555.55     1523.42     18.51 o 
   0   2   3      271.84      252.89      5.85 o 
   1   2   3      384.51      366.81     10.10 o 
   2   2   3       66.27       75.48      8.01 o 
   3   2   3      943.93      929.67     52.78 o 
   4   2   3      466.40      451.00     20.91 o 
   5   2   3       76.60       66.26     11.51 o 
   6   2   3      665.90      559.00     47.68 o 
   7   2   3       20.04       28.00     10.33 o 
   8   2   3       12.96       37.97     12.46 o 
   9   2   3      200.51      190.76     25.89 o 
  -9   3   3       21.90       41.03     10.23 o 
  -8   3   3       71.04       66.10      9.51 o 
  -7   3   3      124.77      122.25     11.05 o 
  -6   3   3      441.71      400.66     15.02 o 
  -5   3   3      317.82      301.06      9.91 o 
  -4   3   3       53.16       73.59      5.49 o 
  -3   3   3    10502.28    11366.46    118.28 o 
  -2   3   3       57.42       73.71      4.01 o 
  -1   3   3      293.98      284.79      6.06 o 
   0   3   3       11.12       11.71      1.86 o 
   1   3   3     1536.69     1472.34     30.87 o 
   2   3   3      176.51      162.24     10.94 o 
   3   3   3      808.37      841.17     27.13 o 
   4   3   3     1593.10     1648.89     45.27 o 
   5   3   3       10.87       18.87      7.92 o 
   6   3   3        2.32       -7.92     10.79 o 
   7   3   3       47.10       42.74     15.05 o 
   8   3   3        5.13       14.58      9.46 o 
   9   3   3        1.21       -6.41     22.48 o 
  -9   4   3        2.25       19.56      8.44 o 
  -8   4   3        3.34        7.70      8.71 o 
  -7   4   3      135.48      126.17     11.42 o 
  -6   4   3       17.19       13.06      4.98 o 
  -5   4   3     2366.66     2488.53     35.95 o 
  -4   4   3     1491.39     1627.58     25.14 o 
  -3   4   3       58.46       66.09      4.71 o 
  -2   4   3      506.18      492.26      9.71 o 
  -1   4   3     2292.96     2294.77     27.18 o 
   0   4   3        9.76        9.73      1.77 o 
   1   4   3       65.42       65.01      4.86 o 
   2   4   3      115.19      113.66     10.14 o 
   3   4   3      910.56      936.52     35.99 o 
   4   4   3      198.28      191.88     32.78 o 
   5   4   3       52.34       52.25     10.87 o 
   6   4   3        4.39       -1.15      7.02 o 
   7   4   3        0.29       26.19     12.92 o 
   8   4   3        6.18       18.56     10.89 o 
   9   4   3       21.98       37.60     24.66 o 
  -9   5   3       53.78       78.67     12.85 o 
  -8   5   3        5.59       22.42     11.94 o 
  -7   5   3       26.07       34.32      8.95 o 
  -6   5   3      763.98      726.88     20.69 o 
  -5   5   3      312.36      308.31     10.71 o 
  -4   5   3       55.60       59.43      5.29 o 
  -3   5   3      651.27      731.10     13.92 o 
  -2   5   3     1833.50     1765.22     23.56 o 
  -1   5   3     1096.30     1086.93     15.42 o 
   0   5   3      233.79      245.85      5.34 o 
   1   5   3      629.23      659.63     13.76 o 
   2   5   3       69.81       81.36      6.71 o 
   3   5   3      106.05      120.02      7.71 o 
   4   5   3      755.24      724.55     19.46 o 
   5   5   3        1.02        4.51      6.37 o 
   6   5   3      111.53       92.31     21.34 o 
   7   5   3       62.25       55.19     18.32 o 
   8   5   3       27.49       38.83     36.29 o 
   9   5   3       10.00       18.28     39.56 o 
  -9   6   3        1.41       21.90     13.50 o 
  -8   6   3        3.07        1.27     20.45 o 
  -7   6   3        5.89        7.01      5.79 o 
  -6   6   3      262.99      259.60     22.25 o 
  -5   6   3       44.10       42.84      6.57 o 
  -4   6   3      181.13      195.41      8.83 o 
  -3   6   3      246.25      272.02      8.22 o 
  -2   6   3       18.96       17.22      2.61 o 
  -1   6   3       87.89       81.90      6.36 o 
   0   6   3       58.62       53.68      4.67 o 
   1   6   3      470.20      460.25     18.22 o 
   2   6   3       38.57       29.21      5.43 o 
   3   6   3        4.68       10.74      5.73 o 
   4   6   3      168.61      147.43     12.58 o 
   5   6   3       24.99       32.19     10.30 o 
   6   6   3        1.80        8.75      8.63 o 
   7   6   3        1.79        6.74      8.83 o 
   8   6   3        4.15      -18.72     18.22 o 
  -9   7   3       53.79       94.55     26.72 o 
  -8   7   3       65.66      107.13     19.26 o 
  -7   7   3        1.75        2.86      5.87 o 
  -6   7   3      154.85      169.30     14.45 o 
  -5   7   3      407.23      387.03     14.22 o 
  -4   7   3      316.50      315.59     15.29 o 
  -3   7   3       17.76       14.65      3.84 o 
  -2   7   3       66.38       72.76      7.46 o 
  -1   7   3        1.98        3.89      2.44 o 
   0   7   3       27.54       35.45      4.27 o 
   1   7   3      217.11      220.03      9.69 o 
   2   7   3       26.72       40.31      4.74 o 
   3   7   3      723.86      706.30     19.68 o 
   4   7   3      886.67      841.57     32.35 o 
   5   7   3       64.39       55.46     11.97 o 
   6   7   3       16.43        2.42      7.69 o 
   7   7   3        0.03       -5.49      8.96 o 
   8   7   3        3.67        6.68      9.82 o 
  -9   8   3        8.02       10.14     11.24 o 
  -8   8   3        4.07       10.30      7.25 o 
  -7   8   3      107.29       97.79     13.32 o 
  -6   8   3        0.01       -6.39      5.24 o 
  -5   8   3       38.39       51.29      8.38 o 
  -4   8   3        0.82        2.57      3.38 o 
  -3   8   3      182.38      153.53      9.18 o 
  -2   8   3      185.39      173.29     10.98 o 
  -1   8   3       25.29       29.24      4.15 o 
   0   8   3      502.11      496.04     16.12 o 
   1   8   3        0.00        2.12      2.71 o 
   2   8   3      718.74      801.96     17.99 o 
   3   8   3      623.18      589.95     18.39 o 
   4   8   3       34.17       37.29      9.47 o 
   5   8   3       15.63       19.13      8.92 o 
   6   8   3        0.72        8.87      9.20 o 
   7   8   3        8.72       18.62      9.90 o 
   8   8   3        4.25        2.13     10.57 o 
  -8   9   3       71.57       69.37     19.55 o 
  -7   9   3       32.72       35.77     20.18 o 
  -6   9   3        3.59       13.02      6.03 o 
  -5   9   3      391.59      389.61     30.47 o 
  -4   9   3        8.71       12.68      4.47 o 
  -3   9   3     1158.11     1059.24     33.54 o 
  -2   9   3       71.77       72.71      9.15 o 
  -1   9   3       63.18       68.15      6.28 o 
   0   9   3     1144.57     1054.28     24.95 o 
   1   9   3       87.67       75.16      6.61 o 
   2   9   3       37.73       39.80      5.26 o 
   3   9   3       49.74       48.24      5.86 o 
   4   9   3      191.82      194.73     19.42 o 
   5   9   3       66.33       59.35     13.36 o 
   6   9   3       12.16        9.46      9.52 o 
   7   9   3       16.98       13.01     11.52 o 
   8   9   3        1.74        8.94     11.50 o 
  -8  10   3       55.45       62.85     12.44 o 
  -7  10   3       27.29       39.35      9.84 o 
  -6  10   3       24.14       25.26      7.86 o 
  -5  10   3     4001.92     3719.15     68.88 o 
  -4  10   3       20.93       20.03      5.14 o 
  -3  10   3      150.12      141.86     12.95 o 
  -2  10   3        1.90        4.02      3.46 o 
  -1  10   3       85.90       79.35      7.08 o 
   0  10   3      229.46      214.59     10.13 o 
   1  10   3        0.25        0.66      4.76 o 
   2  10   3      582.87      556.46     15.61 o 
   3  10   3        4.79        4.68      3.63 o 
   4  10   3       49.75       52.00     32.83 o 
   5  10   3       91.89       71.84     15.04 o 
   6  10   3       11.13       -8.58      7.75 o 
   7  10   3        5.60        9.21     10.64 o 
  -7  11   3       60.59       60.67     11.69 o 
  -6  11   3      357.09      353.44     23.82 o 
  -5  11   3      389.17      370.24     31.25 o 
  -4  11   3       47.25       52.79      7.27 o 
  -3  11   3      189.18      193.94     11.57 o 
  -2  11   3      179.00      180.65     10.80 o 
  -1  11   3      344.51      345.68     12.43 o 
   0  11   3        9.65        8.19      3.90 o 
   1  11   3        2.15        3.61      3.44 o 
   2  11   3      178.32      183.46     11.13 o 
   3  11   3       66.08       69.14     12.42 o 
   4  11   3      194.13      190.83     20.35 o 
   5  11   3       25.33       24.59     10.75 o 
   6  11   3        0.85        5.95      9.57 o 
   7  11   3        0.11        8.71     10.90 o 
  -7  12   3       16.52       12.92     11.60 o 
  -6  12   3        7.88        7.07      9.84 o 
  -5  12   3      100.97      118.16     17.45 o 
  -4  12   3      321.71      304.86     23.46 o 
  -3  12   3     1657.76     1508.47     38.48 o 
  -2  12   3      842.72      771.25     29.91 o 
  -1  12   3       64.88       75.35      9.64 o 
   0  12   3      409.42      376.18     31.60 o 
   1  12   3      156.25      170.93     13.30 o 
   2  12   3      313.08      284.40     18.11 o 
   3  12   3      193.87      172.73     18.54 o 
   4  12   3        1.31        5.23     22.58 o 
   5  12   3        5.06        8.88      9.24 o 
   6  12   3      115.04      111.93     37.68 o 
  -6  13   3       77.12       93.65     16.91 o 
  -5  13   3      144.41      148.07     19.29 o 
  -4  13   3      202.09      194.51     20.40 o 
  -3  13   3       57.24       50.87      9.43 o 
  -2  13   3      186.47      207.06     16.08 o 
  -1  13   3       33.42       31.76      7.43 o 
   0  13   3       32.18       29.06      7.58 o 
   1  13   3        7.27       14.69      6.14 o 
   2  13   3      106.95      124.79     12.29 o 
   3  13   3        0.10        3.13      8.26 o 
   4  13   3       24.78       28.55     10.20 o 
   5  13   3       28.60       22.57     11.10 o 
   6  13   3        6.28       14.78     10.66 o 
  -6  14   3        0.48       10.92     10.73 o 
  -5  14   3        0.06       -1.97      8.50 o 
  -4  14   3      140.18      130.23     18.10 o 
  -3  14   3      129.18      113.99     17.73 o 
  -2  14   3        0.35        4.02      5.87 o 
  -1  14   3       87.92      103.74     12.11 o 
   0  14   3       55.69       62.03      9.54 o 
   1  14   3        5.40       14.28      6.51 o 
   2  14   3      235.46      196.77     20.41 o 
   3  14   3       59.35       79.51     20.60 o 
   4  14   3       33.67       47.51     13.27 o 
   5  14   3       13.18       40.15     27.28 o 
  -5  15   3       54.32       66.20     14.77 o 
  -4  15   3      120.29      109.52     16.71 o 
  -3  15   3        0.52       11.82     13.57 o 
  -2  15   3       17.91       25.73      9.23 o 
  -1  15   3       48.65       48.11      9.23 o 
   0  15   3       19.55       11.63      6.64 o 
   1  15   3       95.56      104.74     12.60 o 
   2  15   3       77.46       97.23     15.19 o 
   3  15   3      118.37      100.21     16.36 o 
   4  15   3       49.47       64.55     24.56 o 
  -4  16   3       20.08       55.98     13.71 o 
  -3  16   3        6.38       37.75     11.26 o 
  -2  16   3        1.42        5.22      7.62 o 
  -1  16   3        4.05       12.22      8.52 o 
   0  16   3      110.69      114.95     16.71 o 
   1  16   3      101.95      116.06     20.94 o 
   2  16   3       18.05       32.02      9.94 o 
   3  16   3        9.73       33.61     18.12 o 
  -2  17   3        1.43       19.34     14.56 o 
  -1  17   3        0.66       24.25      9.96 o 
   0  17   3       22.45       23.98     12.23 o 
   1  17   3        0.28       10.31      8.69 o 
   2  17   3        0.76       20.18      9.60 o 
 -10   0   4        0.00       13.39     11.32 o 
  -9   0   4      598.95      585.58     32.99 o 
  -8   0   4      577.13      622.87     32.53 o 
  -7   0   4       16.47       19.31      8.58 o 
  -6   0   4      218.66      173.07     16.02 o 
  -5   0   4        1.33        0.06      2.40 o 
  -4   0   4       91.34      104.61      6.56 o 
  -3   0   4      486.15      523.18     13.25 o 
  -2   0   4       77.48       99.42      6.61 o 
  -1   0   4       41.83       50.60      7.33 o 
   0   0   4     1990.84     1969.64     46.10 o 
   1   0   4      126.94      117.96      7.32 o 
   2   0   4      554.62      532.15     25.25 o 
   3   0   4     3522.20     3434.92    101.50 o 
   4   0   4     8967.88     8929.33    235.28 o 
   5   0   4       45.35       51.20     14.75 o 
   6   0   4      320.79      296.77     33.17 o 
   7   0   4        8.22       23.86     14.95 o 
   8   0   4       33.19       44.16     19.31 o 
   9   0   4       20.10        0.00     15.74 o 
 -10   1   4      655.50      670.34     26.86 o 
  -9   1   4      139.47      141.42     14.10 o 
  -8   1   4        0.22        9.49      5.73 o 
  -7   1   4        0.10        3.32      5.57 o 
  -6   1   4       98.53       97.70      9.03 o 
  -5   1   4        0.06        1.60      1.83 o 
  -4   1   4       25.01       25.91      2.70 o 
  -3   1   4      374.38      426.71      8.28 o 
  -2   1   4     1616.03     1667.50     23.92 o 
  -1   1   4      849.43      922.49     13.39 o 
   0   1   4     1133.49     1151.25     18.18 o 
   1   1   4      373.31      372.59     10.16 o 
   2   1   4       40.06       38.96      5.95 o 
   3   1   4     1565.97     1642.80     59.31 o 
   4   1   4     8270.49     8170.88    154.22 o 
   5   1   4        0.46       -4.63      4.92 o 
   6   1   4      231.05      209.26     20.54 o 
   7   1   4      534.52      473.16     30.17 o 
   8   1   4       63.98       49.66     14.49 o 
   9   1   4       38.08       36.36     14.43 o 
  -9   2   4       30.99       42.57      8.88 o 
  -8   2   4       26.91       30.59      9.49 o 
  -7   2   4       38.92       40.60      7.44 o 
  -6   2   4        7.89        7.35      3.20 o 
  -5   2   4      700.74      748.95     18.66 o 
  -4   2   4      384.09      393.11      9.10 o 
  -3   2   4      187.87      192.30      6.29 o 
  -2   2   4     2778.93     2881.56     41.88 o 
  -1   2   4      161.51      134.04      6.11 o 
   0   2   4      237.97      245.55      6.22 o 
   1   2   4     2782.51     2895.10     67.70 o 
   2   2   4      399.50      436.93     16.38 o 
   3   2   4      222.71      230.28     21.98 o 
   4   2   4      624.87      609.60     64.41 o 
   5   2   4       13.74       10.92      7.41 o 
   6   2   4      188.62      177.67     19.75 o 
   7   2   4       22.12       19.46     10.23 o 
   8   2   4       37.74       55.00     13.93 o 
   9   2   4        1.30       -7.04      8.97 o 
  -9   3   4        1.88        7.85      8.42 o 
  -8   3   4       14.16       24.05      6.57 o 
  -7   3   4        0.00        1.26      4.36 o 
  -6   3   4       20.90       25.97      4.46 o 
  -5   3   4      230.80      246.25     10.37 o 
  -4   3   4       59.81       63.04      4.06 o 
  -3   3   4     1851.62     2050.06     27.43 o 
  -2   3   4        9.64       10.09      2.16 o 
  -1   3   4      239.87      216.67      5.48 o 
   0   3   4     1409.97     1434.57     18.58 o 
   1   3   4      202.01      160.77      7.28 o 
   2   3   4      859.79      891.16     25.76 o 
   3   3   4       54.11       51.79      8.32 o 
   4   3   4      367.53      346.65     25.75 o 
   5   3   4      124.45      121.93     15.09 o 
   6   3   4      301.42      293.28     23.82 o 
   7   3   4       77.59       91.15     15.78 o 
   8   3   4       20.44       40.04     17.73 o 
   9   3   4       14.69       15.72     21.49 o 
  -9   4   4        2.27       11.10      7.31 o 
  -8   4   4        2.98        6.47      5.70 o 
  -7   4   4       63.03       71.61      8.80 o 
  -6   4   4       20.15       26.13      4.62 o 
  -5   4   4      907.00      946.72     20.30 o 
  -4   4   4      137.49      149.73      5.37 o 
  -3   4   4      690.77      672.66     13.16 o 
  -2   4   4      224.38      222.36      6.43 o 
  -1   4   4      634.07      575.94      9.98 o 
   0   4   4      116.32      130.49      4.78 o 
   1   4   4     1212.06     1169.97     20.11 o 
   2   4   4      232.42      230.03      9.63 o 
   3   4   4      308.99      301.35     16.28 o 
   4   4   4      502.13      462.05     22.12 o 
   5   4   4      395.50      376.23     22.70 o 
   6   4   4       29.10       25.62      9.31 o 
   7   4   4       16.53       47.34     12.82 o 
   8   4   4       11.44       27.52     11.87 o 
   9   4   4       26.60       33.17     32.88 o 
  -9   5   4        1.79       25.46      9.83 o 
  -8   5   4      110.65      124.57     14.16 o 
  -7   5   4        9.31       -0.79      4.47 o 
  -6   5   4       65.65       70.13      6.99 o 
  -5   5   4       62.55       60.15      6.02 o 
  -4   5   4       34.70       35.70      5.55 o 
  -3   5   4     1365.22     1574.28     23.46 o 
  -2   5   4      381.82      372.52     10.84 o 
  -1   5   4     3040.74     3265.40     37.86 o 
   0   5   4      483.59      552.29      9.84 o 
   1   5   4     1426.56     1471.58     24.22 o 
   2   5   4      294.73      314.58     10.14 o 
   3   5   4        0.66        1.26      2.77 o 
   4   5   4      178.49      183.95     10.59 o 
   5   5   4       58.92       59.02     13.47 o 
   6   5   4        0.06       -5.30      7.50 o 
   7   5   4       16.98        6.04     16.14 o 
   8   5   4        4.68       16.20     39.02 o 
  -9   6   4       50.16       78.97     25.66 o 
  -8   6   4        9.88        3.76      7.91 o 
  -7   6   4       40.24       37.50      8.74 o 
  -6   6   4      133.32      129.82      9.42 o 
  -5   6   4       68.11       62.91      6.17 o 
  -4   6   4       12.26       10.47      3.09 o 
  -3   6   4      403.52      427.21     11.97 o 
  -2   6   4      271.35      251.99      7.15 o 
  -1   6   4      294.77      295.12      6.96 o 
   0   6   4      111.51      122.50      6.93 o 
   1   6   4      129.94      140.75      7.38 o 
   2   6   4      107.90      120.20      9.00 o 
   3   6   4      715.08      648.87     28.23 o 
   4   6   4      202.45      207.37     11.25 o 
   5   6   4       25.31       18.51      8.88 o 
   6   6   4      640.72      603.07     38.47 o 
   7   6   4        1.49        1.16      8.61 o 
   8   6   4        1.09       33.19     55.45 o 
  -9   7   4       39.12       62.18     31.02 o 
  -8   7   4       21.38       19.10     12.11 o 
  -7   7   4       86.18       90.55     12.31 o 
  -6   7   4        1.11        2.79      4.13 o 
  -5   7   4      106.93      115.44      9.76 o 
  -4   7   4        0.48        6.11      2.86 o 
  -3   7   4       30.89       31.03      3.94 o 
  -2   7   4      609.14      591.69     11.75 o 
  -1   7   4        3.09        3.57      2.57 o 
   0   7   4        7.83        7.63      3.52 o 
   1   7   4      448.12      435.38      9.24 o 
   2   7   4      824.34      860.75     18.80 o 
   3   7   4       49.74       55.85      6.91 o 
   4   7   4      608.75      570.27     20.10 o 
   5   7   4      182.62      180.92     21.09 o 
   6   7   4      195.58      177.10     21.15 o 
   7   7   4       51.06       41.87     13.25 o 
   8   7   4        0.83       -1.01     15.89 o 
  -8   8   4       36.46       26.47     10.80 o 
  -7   8   4        0.41       -7.30      6.06 o 
  -6   8   4      151.39      135.68     24.00 o 
  -5   8   4       59.36       59.68      7.59 o 
  -4   8   4     1217.15     1074.20     55.07 o 
  -3   8   4      647.89      580.53     21.94 o 
  -2   8   4      986.47      981.59     20.99 o 
  -1   8   4       78.48       87.94      6.75 o 
   0   8   4      851.99      825.16     18.08 o 
   1   8   4       90.04       91.33      7.00 o 
   2   8   4       45.96       50.41      5.66 o 
   3   8   4       24.28       27.05      4.82 o 
   4   8   4      205.01      188.24     18.03 o 
   5   8   4        0.62        3.23      8.57 o 
   6   8   4        2.74        2.45      8.87 o 
   7   8   4        4.13       -7.18     11.68 o 
   8   8   4       20.20       11.55     12.20 o 
  -8   9   4        2.01       12.58      8.57 o 
  -7   9   4       51.40       61.70     10.53 o 
  -6   9   4       19.29       14.02      7.11 o 
  -5   9   4        1.96        4.47      4.68 o 
  -4   9   4       11.52       12.26      4.38 o 
  -3   9   4       87.97       90.97      7.84 o 
  -2   9   4      178.50      174.75     10.23 o 
  -1   9   4      160.86      190.31     15.64 o 
   0   9   4      241.07      255.08     10.06 o 
   1   9   4       33.29       45.92      5.75 o 
   2   9   4      159.30      167.03      9.52 o 
   3   9   4        3.65        9.77      3.74 o 
   4   9   4       19.43       24.70      9.43 o 
   5   9   4      177.91      189.62     20.61 o 
   6   9   4       90.11       94.53     16.83 o 
   7   9   4       46.65       54.57     14.02 o 
  -8  10   4       47.12       38.40      9.97 o 
  -7  10   4        0.19        4.38      6.25 o 
  -6  10   4      148.52      163.30     15.36 o 
  -5  10   4       60.94       68.64     11.45 o 
  -4  10   4      320.82      299.27     18.72 o 
  -3  10   4       26.77       29.08      5.47 o 
  -2  10   4     1916.60     1836.50     33.23 o 
  -1  10   4       37.39       32.99      5.30 o 
   0  10   4      135.61      137.59      9.03 o 
   1  10   4      143.18      126.98     12.47 o 
   2  10   4       46.42       48.55      6.19 o 
   3  10   4        1.31        5.65      4.49 o 
   4  10   4        0.20       -1.31      4.38 o 
   5  10   4       32.04       30.66     11.00 o 
   6  10   4       38.17       47.66     13.59 o 
   7  10   4        1.39       -1.34      8.52 o 
  -7  11   4        4.70        9.77      7.52 o 
  -6  11   4       32.77       32.46      7.79 o 
  -5  11   4        9.98       17.79      5.62 o 
  -4  11   4      221.56      224.10     13.25 o 
  -3  11   4     5601.58     5087.47     72.95 o 
  -2  11   4      147.89      173.01     11.71 o 
  -1  11   4     1267.01     1183.08     25.23 o 
   0  11   4        2.03       -0.49      3.34 o 
   1  11   4        0.09        4.54      3.78 o 
   2  11   4        3.37        1.20      3.53 o 
   3  11   4       25.79       26.12      6.81 o 
   4  11   4        0.35        5.35      5.23 o 
   5  11   4       28.50       28.22      7.69 o 
   6  11   4        1.46       -1.30      9.42 o 
   7  11   4        9.15        8.19     10.78 o 
  -7  12   4      142.29      166.12     22.40 o 
  -6  12   4       46.21       56.37     14.32 o 
  -5  12   4      148.19      157.37     14.45 o 
  -4  12   4        3.23        6.77      4.27 o 
  -3  12   4      217.23      233.73     13.25 o 
  -2  12   4       10.39        8.51      4.67 o 
  -1  12   4      462.05      439.28     14.95 o 
   0  12   4       32.20       32.45      5.58 o 
   1  12   4       32.94       40.57      7.05 o 
   2  12   4       48.19       45.24      6.33 o 
   3  12   4       45.44       49.81     10.88 o 
   4  12   4       34.15       27.18      6.95 o 
   5  12   4        9.36       11.23      7.11 o 
   6  12   4       47.74       78.25     15.77 o 
  -6  13   4       35.11       42.59     12.45 o 
  -5  13   4        1.02       -4.38      7.87 o 
  -4  13   4      142.50      145.65     17.36 o 
  -3  13   4      422.13      417.42     30.64 o 
  -2  13   4      226.63      249.22     17.54 o 
  -1  13   4        3.59        7.79      5.45 o 
   0  13   4      218.77      218.75     15.43 o 
   1  13   4       14.02       15.83      6.50 o 
   2  13   4      150.92      129.79     12.50 o 
   3  13   4        8.04       19.54      8.68 o 
   4  13   4        3.24       11.87      8.79 o 
   5  13   4        0.72       21.06     10.11 o 
   6  13   4       12.01       41.43     14.06 o 
  -6  14   4        3.14        6.68     16.09 o 
  -5  14   4        3.12        4.97      9.63 o 
  -4  14   4       93.49      116.06     37.68 o 
  -3  14   4       34.10       28.73      7.93 o 
  -2  14   4      545.21      484.96     26.41 o 
  -1  14   4      213.27      215.71     19.94 o 
   0  14   4      101.10      109.59     12.24 o 
   1  14   4       98.25       95.30     11.72 o 
   2  14   4        6.17        2.46      5.49 o 
   3  14   4        0.04       -0.84      7.12 o 
   4  14   4       28.91       50.30     13.01 o 
   5  14   4       43.87       39.81     13.65 o 
  -5  15   4       69.03       73.94     16.17 o 
  -4  15   4       93.54      110.32     16.92 o 
  -3  15   4       42.94       63.22     18.32 o 
  -2  15   4       51.32       77.11     12.75 o 
  -1  15   4       10.47       13.59      9.21 o 
   0  15   4       91.81      102.35     12.59 o 
   1  15   4       29.43       24.62      7.31 o 
   2  15   4      132.01      143.32     18.86 o 
   3  15   4       23.61       36.97     11.45 o 
   4  15   4        0.39        6.01     23.07 o 
  -4  16   4       22.33       49.06     14.21 o 
  -3  16   4        5.67       28.74     10.01 o 
  -2  16   4       23.87       20.84      7.66 o 
  -1  16   4       14.68       23.69      7.81 o 
   0  16   4       22.99       34.61      9.95 o 
   1  16   4        2.32       13.22      6.34 o 
   2  16   4        0.60        7.86     11.09 o 
   3  16   4       38.13       72.05     16.98 o 
  -2  17   4        0.98        6.76      8.26 o 
  -1  17   4       24.36       47.27     12.32 o 
   0  17   4       44.29       59.86     10.64 o 
   1  17   4        0.21        6.91      7.77 o 
  -9   1   5        6.73        9.02      6.50 o 
  -8   1   5      304.62      314.04     26.28 o 
  -7   1   5      148.77      160.88     12.35 o 
  -6   1   5        1.64        2.02      3.91 o 
  -5   1   5       36.41       49.85      4.19 o 
  -4   1   5      122.45      130.68      6.25 o 
  -3   1   5       21.06       17.21      2.34 o 
  -2   1   5       37.55       32.88      2.93 o 
  -1   1   5      236.39      239.61      8.43 o 
   0   1   5      197.18      210.26      7.17 o 
   1   1   5      272.36      265.07     15.12 o 
   2   1   5     1458.03     1434.09     34.51 o 
   3   1   5      596.71      551.95     21.45 o 
   4   1   5        4.61        1.10      5.25 o 
   5   1   5      105.84      106.36     14.44 o 
   6   1   5      728.31      590.95     29.72 o 
   7   1   5        6.43        7.25      8.56 o 
   8   1   5        7.69        5.25      9.95 o 
   9   1   5        4.96        6.52     12.19 o 
  -9   2   5       13.53       13.81     10.56 o 
  -8   2   5        0.06       -0.91      5.82 o 
  -7   2   5        3.05        5.79      5.56 o 
  -6   2   5        9.90       12.35      3.73 o 
  -5   2   5     1153.37     1066.27     20.06 o 
  -4   2   5       44.97       58.54      4.11 o 
  -3   2   5        0.03       -2.29      1.61 o 
  -2   2   5     2828.03     3079.52     35.83 o 
  -1   2   5     3147.83     3346.16     41.38 o 
   0   2   5      298.28      297.74      7.14 o 
   1   2   5      588.59      583.06     12.25 o 
   2   2   5       39.13       41.37      6.68 o 
   3   2   5      145.84      135.69     12.18 o 
   4   2   5       13.89        7.72      9.41 o 
   5   2   5      126.72      108.37     21.29 o 
   6   2   5       12.88        9.61     13.52 o 
   7   2   5        0.24        7.87     13.02 o 
   8   2   5      148.95      120.46     19.93 o 
  -9   3   5        1.88        6.40      6.73 o 
  -8   3   5       18.02       24.94      6.76 o 
  -7   3   5       94.90       83.21      9.26 o 
  -6   3   5       47.08       49.05      5.79 o 
  -5   3   5      244.37      245.11     10.54 o 
  -4   3   5      454.70      444.07      9.49 o 
  -3   3   5     4648.43     5154.80     58.40 o 
  -2   3   5       80.19       83.80      4.49 o 
  -1   3   5    10829.83    12016.37    122.45 o 
   0   3   5     1130.24     1201.85     32.01 o 
   1   3   5      154.95      144.59      6.25 o 
   2   3   5      672.65      690.49     20.00 o 
   3   3   5       11.27        4.55      5.30 o 
   4   3   5        0.02        4.22      5.71 o 
   5   3   5       40.31       41.62      9.88 o 
   6   3   5      158.67      135.73     17.47 o 
   7   3   5        0.55       14.04      8.90 o 
   8   3   5       17.44       45.55     13.81 o 
  -9   4   5       27.24       29.33      7.67 o 
  -8   4   5        5.64        6.19      5.13 o 
  -7   4   5       42.54       41.04      7.23 o 
  -6   4   5      133.01      128.60      9.72 o 
  -5   4   5      283.25      264.54      9.86 o 
  -4   4   5      319.32      306.53     13.38 o 
  -3   4   5     3305.07     3730.69     50.16 o 
  -2   4   5      524.17      515.91     10.33 o 
  -1   4   5     4147.98     4652.12     51.52 o 
   0   4   5       31.20       35.69      3.15 o 
   1   4   5      822.62      763.07     13.53 o 
   2   4   5      506.86      495.98     15.64 o 
   3   4   5      461.82      435.96     19.87 o 
   4   4   5      124.66      113.28     23.07 o 
   5   4   5       19.65       17.72      8.17 o 
   6   4   5       11.87        7.13     15.25 o 
   7   4   5       12.28       19.53     10.69 o 
   8   4   5        3.13       37.67     22.08 o 
  -9   5   5        0.29       23.16     19.86 o 
  -8   5   5       58.44       77.34     13.21 o 
  -7   5   5      176.50      193.38     12.80 o 
  -6   5   5        0.97        1.44      3.36 o 
  -5   5   5      138.65      135.12      8.38 o 
  -4   5   5     1244.75     1250.72     21.52 o 
  -3   5   5      117.96      131.89      6.59 o 
  -2   5   5      749.07      735.33     14.38 o 
  -1   5   5      184.93      222.19      6.99 o 
   0   5   5      432.68      427.77      8.99 o 
   1   5   5      198.52      195.68      6.57 o 
   2   5   5      137.01      141.58      8.11 o 
   3   5   5      776.14      765.76     28.45 o 
   4   5   5        1.09        2.49      5.91 o 
   5   5   5      138.75       93.04     14.38 o 
   6   5   5        1.23        6.28      8.60 o 
   7   5   5       19.11        6.44     16.93 o 
   8   5   5        0.74      -18.42     16.04 o 
  -9   6   5       59.68       83.08     34.68 o 
  -8   6   5       29.94       58.41     16.17 o 
  -7   6   5       10.41       14.07      5.77 o 
  -6   6   5      321.86      298.69     21.60 o 
  -5   6   5        3.59        9.07      3.73 o 
  -4   6   5      293.13      290.76      9.66 o 
  -3   6   5       18.21       25.09      3.71 o 
  -2   6   5      881.97      956.07     16.08 o 
  -1   6   5        8.55        5.14      1.87 o 
   0   6   5      409.91      419.26     11.48 o 
   1   6   5       89.44       87.34      4.93 o 
   2   6   5       70.79       85.59      6.80 o 
   3   6   5      255.07      270.21     12.58 o 
   4   6   5      127.60      130.92     14.05 o 
   5   6   5      237.43      223.25     30.05 o 
   6   6   5        5.03        3.09      8.42 o 
   7   6   5       19.01       12.98     12.18 o 
   8   6   5        1.43       -6.24     19.01 o 
  -9   7   5       85.76      118.84     31.12 o 
  -8   7   5      101.69      107.73     14.58 o 
  -7   7   5       78.65       90.57     12.40 o 
  -6   7   5       10.92       10.75      4.51 o 
  -5   7   5        1.19        2.51      3.16 o 
  -4   7   5      178.49      174.76      8.33 o 
  -3   7   5        0.02        2.38      2.28 o 
  -2   7   5      126.95      110.75      5.45 o 
  -1   7   5      216.49      215.04     10.08 o 
   0   7   5      235.42      219.69      8.65 o 
   1   7   5      529.25      521.71     10.83 o 
   2   7   5      236.99      249.98     10.17 o 
   3   7   5      258.41      264.70     11.01 o 
   4   7   5       70.56       81.81     13.23 o 
   5   7   5      197.20      162.81     19.36 o 
   6   7   5        2.73        9.76      9.31 o 
   7   7   5       57.74       59.05     15.07 o 
   8   7   5       10.81       28.62     23.86 o 
  -8   8   5      133.03      118.25     15.32 o 
  -7   8   5       27.64       24.39      8.02 o 
  -6   8   5       61.86       59.33      7.83 o 
  -5   8   5       23.42       27.28      5.94 o 
  -4   8   5      113.35      115.33      8.96 o 
  -3   8   5      122.87      122.83     12.19 o 
  -2   8   5        5.05       10.27      3.31 o 
  -1   8   5      452.67      418.36     15.59 o 
   0   8   5       28.18       35.03      4.78 o 
   1   8   5        3.52        2.07      2.89 o 
   2   8   5        7.91        8.04      3.66 o 
   3   8   5        0.19        5.53      3.38 o 
   4   8   5      155.31      161.31     25.84 o 
   5   8   5      143.56      161.90     19.20 o 
   6   8   5       10.49        2.83      8.02 o 
   7   8   5        7.21        7.56     10.52 o 
  -8   9   5        1.57        6.77      7.63 o 
  -7   9   5        0.09        3.32     10.07 o 
  -6   9   5      360.89      358.99     16.82 o 
  -5   9   5        0.74       -0.13      3.85 o 
  -4   9   5      418.29      369.06     13.92 o 
  -3   9   5       90.39       93.67      7.95 o 
  -2   9   5       87.61       86.29      7.57 o 
  -1   9   5      278.23      311.03     18.55 o 
   0   9   5       95.47      105.83      7.91 o 
   1   9   5        5.94        6.68      3.42 o 
   2   9   5      715.63      638.59     17.19 o 
   3   9   5        1.06        2.96      3.29 o 
   4   9   5       40.04       59.15      9.62 o 
   5   9   5       17.97        2.39      8.54 o 
   6   9   5      208.76      194.45     22.88 o 
   7   9   5        0.14       15.89     10.11 o 
  -8  10   5       64.68       59.44     11.42 o 
  -7  10   5        1.33        0.76      9.16 o 
  -6  10   5      108.01      108.96     10.89 o 
  -5  10   5       57.38       65.00      8.22 o 
  -4  10   5      253.77      275.12     13.23 o 
  -3  10   5     4145.55     3741.19     56.96 o 
  -2  10   5       95.09      107.70     11.92 o 
  -1  10   5     1885.36     1738.44     48.97 o 
   0  10   5      390.77      338.32     12.42 o 
   1  10   5       38.25       40.46      5.89 o 
   2  10   5       29.78       31.77      5.49 o 
   3  10   5       26.84       23.62      5.23 o 
   4  10   5       17.62       14.50      6.02 o 
   5  10   5        8.91       11.92      6.57 o 
   6  10   5        0.90       -6.08      8.53 o 
   7  10   5       54.70       60.34     16.84 o 
  -7  11   5        0.01        9.14      7.40 o 
  -6  11   5        2.26        9.00      4.97 o 
  -5  11   5       55.08       61.43      8.49 o 
  -4  11   5      830.07      806.47     22.48 o 
  -3  11   5      328.23      309.20     14.65 o 
  -2  11   5        0.19       10.75      4.56 o 
  -1  11   5      421.43      390.63     13.90 o 
   0  11   5      744.83      665.45     18.42 o 
   1  11   5      563.48      569.70     16.82 o 
   2  11   5       65.17       66.75      7.31 o 
   3  11   5       48.80       54.22      8.88 o 
   4  11   5        0.86        6.18      5.45 o 
   5  11   5       30.64       43.73      9.68 o 
   6  11   5       57.23       81.05     12.16 o 
  -7  12   5        0.59       14.49      7.87 o 
  -6  12   5      104.55      120.43     13.20 o 
  -5  12   5       60.66       64.70     13.72 o 
  -4  12   5        3.07       12.29      5.20 o 
  -3  12   5      483.19      429.18     15.87 o 
  -2  12   5       92.61      127.37     10.28 o 
  -1  12   5      678.39      531.39     16.86 o 
   0  12   5       75.64       70.77      7.88 o 
   1  12   5      122.10      131.62     10.10 o 
   2  12   5      355.06      331.81     13.72 o 
   3  12   5       18.90       11.73      5.84 o 
   4  12   5       12.71       16.15      6.67 o 
   5  12   5        9.39       23.08     10.27 o 
   6  12   5        0.27       11.91      7.89 o 
  -6  13   5       72.83       67.81     15.54 o 
  -5  13   5        0.45        8.76      6.49 o 
  -4  13   5        0.25        4.28      7.32 o 
  -3  13   5      645.51      597.69     23.97 o 
  -2  13   5        2.39        2.18      5.47 o 
  -1  13   5      534.39      526.78     21.23 o 
   0  13   5        4.49       10.33      5.73 o 
   1  13   5        0.52       -0.72      5.18 o 
   2  13   5       20.67       29.70      9.31 o 
   3  13   5        5.12       20.52      8.65 o 
   4  13   5      401.69      409.90     36.09 o 
   5  13   5        3.34       25.10     12.82 o 
  -5  14   5       71.53       74.99     23.77 o 
  -4  14   5       62.01       67.23     10.59 o 
  -3  14   5      171.04      182.60     16.29 o 
  -2  14   5       20.51       26.63      7.48 o 
  -1  14   5      286.25      315.58     19.49 o 
   0  14   5       44.20       39.49      8.15 o 
   1  14   5       28.55       28.17      7.18 o 
   2  14   5       37.31       54.23      8.99 o 
   3  14   5        0.38       20.93      8.88 o 
   4  14   5       90.51      110.57     17.38 o 
  -5  15   5       13.77       15.09     15.20 o 
  -4  15   5       48.58       56.60     10.52 o 
  -3  15   5       23.46       54.12      9.82 o 
  -2  15   5        6.63       13.18      7.79 o 
  -1  15   5       44.65       40.38      8.34 o 
   0  15   5       30.61       22.27      7.44 o 
   1  15   5       81.84       97.45     11.88 o 
   2  15   5      114.79      118.12     17.05 o 
   3  15   5        8.94       16.18     10.50 o 
   4  15   5       24.21       27.69     11.58 o 
  -3  16   5       29.53       59.29     12.56 o 
  -2  16   5        6.81       24.04      7.97 o 
  -1  16   5       46.29       65.42     10.67 o 
   0  16   5        1.18        3.26      7.68 o 
   1  16   5       21.52       35.46      8.38 o 
   2  16   5       15.64       32.77     10.61 o 
  -1  17   5      116.35      148.49     16.07 o 
   0  17   5        0.13        5.51      7.21 o 
  -9   0   6        3.17       10.26      9.22 o 
  -8   0   6     1233.33     1173.40     52.14 o 
  -7   0   6      828.12      835.64     33.41 o 
  -6   0   6     1152.50     1151.14     37.04 o 
  -5   0   6      160.44      163.67      9.50 o 
  -4   0   6       30.02       29.51      5.39 o 
  -3   0   6      180.41      152.56      7.71 o 
  -2   0   6       20.84       23.39      4.23 o 
  -1   0   6     2682.43     2681.55     72.09 o 
   0   0   6      135.53      136.52     14.11 o 
   1   0   6      492.89      471.32     19.11 o 
   2   0   6      324.96      308.20     14.38 o 
   3   0   6     1049.00      995.28     43.57 o 
   4   0   6      304.79      325.79     26.34 o 
   5   0   6     1001.88      936.36     50.40 o 
   6   0   6       24.63        6.93     13.47 o 
   7   0   6       61.91       57.83     18.81 o 
   8   0   6      319.60      223.89     35.55 o 
  -9   1   6        2.04       15.41      7.21 o 
  -8   1   6     1458.14     1363.95     38.46 o 
  -7   1   6      611.53      623.99     20.35 o 
  -6   1   6      223.31      254.04     13.34 o 
  -5   1   6        6.79        5.07      2.49 o 
  -4   1   6      241.24      219.23      6.82 o 
  -3   1   6        3.41        4.98      2.07 o 
  -2   1   6      236.89      249.13      6.18 o 
  -1   1   6      768.92      867.62     16.28 o 
   0   1   6      451.76      424.03     10.36 o 
   1   1   6       66.56       74.74      4.92 o 
   2   1   6       72.51       72.62      8.53 o 
   3   1   6      136.78      119.87     11.54 o 
   4   1   6       49.20       30.00      9.51 o 
   5   1   6       96.64       83.79     16.34 o 
   6   1   6     1672.33     1414.45     48.83 o 
   7   1   6       16.82       33.35     11.24 o 
   8   1   6       11.71       12.42     11.13 o 
  -9   2   6       15.30       16.37      8.14 o 
  -8   2   6      368.58      388.64     23.10 o 
  -7   2   6       43.88       38.40      7.85 o 
  -6   2   6        0.00        0.85      3.08 o 
  -5   2   6      146.44      140.34      9.46 o 
  -4   2   6       99.88      101.52      5.30 o 
  -3   2   6       26.73       19.34      2.90 o 
  -2   2   6      297.76      273.33      6.63 o 
  -1   2   6      154.00      158.72      6.42 o 
   0   2   6      234.60      257.48      9.05 o 
   1   2   6      529.55      549.99     19.36 o 
   2   2   6       37.63       36.64      5.37 o 
   3   2   6      640.28      631.01     23.70 o 
   4   2   6      137.13      135.04     14.36 o 
   5   2   6      300.34      309.15     20.66 o 
   6   2   6       10.64       26.36     11.49 o 
   7   2   6        0.16        4.91      8.20 o 
   8   2   6        8.44       24.71     10.92 o 
  -9   3   6        0.85        2.50      6.35 o 
  -8   3   6       71.22       82.77     10.44 o 
  -7   3   6       15.05       20.94      6.30 o 
  -6   3   6       70.71       82.40      7.20 o 
  -5   3   6        5.01        4.25      3.30 o 
  -4   3   6       15.35       15.99      3.28 o 
  -3   3   6      253.11      261.86      9.50 o 
  -2   3   6     2237.80     2340.96     29.39 o 
  -1   3   6     1187.61     1266.84     17.72 o 
   0   3   6      885.98      917.19     15.56 o 
   1   3   6      779.22      772.24     15.44 o 
   2   3   6      489.13      465.75     15.18 o 
   3   3   6      196.71      197.96     17.08 o 
   4   3   6        4.56        4.58     10.84 o 
   5   3   6       19.69       30.40     15.35 o 
   6   3   6      361.09      300.23     24.13 o 
   7   3   6       34.60       42.81     12.41 o 
   8   3   6       38.66       51.10     17.48 o 
  -9   4   6       39.75       46.07     14.81 o 
  -8   4   6       36.39       36.50      9.12 o 
  -7   4   6       27.69       35.59      6.56 o 
  -6   4   6        5.54        5.87      3.62 o 
  -5   4   6       69.90       82.11      6.60 o 
  -4   4   6        7.80       11.50      3.04 o 
  -3   4   6      243.05      272.19      8.10 o 
  -2   4   6        9.52        7.21      2.14 o 
  -1   4   6        0.42       -2.06      1.88 o 
   0   4   6      565.96      526.54     12.97 o 
   1   4   6     1776.02     1797.24     25.14 o 
   2   4   6      204.67      203.63     10.88 o 
   3   4   6      215.44      227.40     16.11 o 
   4   4   6        4.74        2.53      5.68 o 
   5   4   6        4.81        2.26      6.94 o 
   6   4   6       22.08       17.43     17.13 o 
   7   4   6        1.35       14.30     36.24 o 
   8   4   6       14.66       43.96     34.01 o 
  -9   5   6       55.91       75.42     14.49 o 
  -8   5   6       63.18       64.92     12.55 o 
  -7   5   6       25.46       28.35     10.13 o 
  -6   5   6        9.17       13.08      4.14 o 
  -5   5   6       94.32       98.01      7.34 o 
  -4   5   6      182.45      199.97      9.19 o 
  -3   5   6      512.27      565.83     13.01 o 
  -2   5   6      443.32      488.48     10.59 o 
  -1   5   6     1262.94     1429.81     20.54 o 
   0   5   6      855.05      913.16     15.11 o 
   1   5   6        7.83        7.88      2.44 o 
   2   5   6       14.14        9.90      5.35 o 
   3   5   6      120.62      129.17      8.78 o 
   4   5   6       96.73      106.02     20.15 o 
   5   5   6        4.22        3.74      7.16 o 
   6   5   6       62.05       56.78     13.32 o 
   7   5   6       29.40       51.43     28.72 o 
   8   5   6       25.15       56.17     30.45 o 
  -9   6   6       11.59       19.71     10.20 o 
  -8   6   6       15.16       23.63     14.31 o 
  -7   6   6        0.00       -0.42      5.51 o 
  -6   6   6       75.15       70.10      7.06 o 
  -5   6   6       18.06       22.50      4.29 o 
  -4   6   6      249.33      267.69     12.12 o 
  -3   6   6       11.35        8.12      2.78 o 
  -2   6   6       16.10       18.81      3.08 o 
  -1   6   6        2.14        4.25      1.95 o 
   0   6   6       44.14       59.96      4.34 o 
   1   6   6      609.10      617.73     13.24 o 
   2   6   6      343.20      303.74     13.31 o 
   3   6   6        0.02        0.28      3.19 o 
   4   6   6        0.23        3.72      4.69 o 
   5   6   6       48.00       37.62     13.47 o 
   6   6   6        0.43      -12.23     17.97 o 
   7   6   6       59.50       53.87     25.45 o 
   8   6   6       64.48      110.98     17.92 o 
  -8   7   6      303.41      271.12     25.91 o 
  -7   7   6        0.43        4.87      4.80 o 
  -6   7   6       92.47      102.59      8.61 o 
  -5   7   6      134.62      118.47      8.36 o 
  -4   7   6       72.19       78.41      7.74 o 
  -3   7   6       15.52       11.90      3.92 o 
  -2   7   6      295.35      280.10     10.15 o 
  -1   7   6        5.80        2.52      2.72 o 
   0   7   6       26.01       26.95      4.45 o 
   1   7   6       64.13       57.84      5.97 o 
   2   7   6       44.61       52.31      8.50 o 
   3   7   6      149.08      147.86      9.68 o 
   4   7   6        2.94        3.86      4.13 o 
   5   7   6      219.73      170.25     19.58 o 
   6   7   6      299.06      255.08     28.87 o 
   7   7   6        3.63       -8.85     13.07 o 
  -8   8   6      125.57      129.59     15.27 o 
  -7   8   6       40.15       41.89      7.84 o 
  -6   8   6        0.46        5.85      4.65 o 
  -5   8   6        4.53       10.73      5.29 o 
  -4   8   6      340.55      299.45     12.89 o 
  -3   8   6        1.04        1.33      3.00 o 
  -2   8   6      282.11      235.80     15.43 o 
  -1   8   6       21.12       25.39      4.47 o 
   0   8   6      845.08      884.45     21.73 o 
   1   8   6      394.75      356.77     12.23 o 
   2   8   6        0.79       -2.25      3.02 o 
   3   8   6      143.16      137.36      9.94 o 
   4   8   6        9.54       15.53      6.22 o 
   5   8   6       68.83       65.74     13.33 o 
   6   8   6       14.21       12.84     10.22 o 
   7   8   6      112.80       88.65     23.91 o 
  -8   9   6        3.53       13.11      9.02 o 
  -7   9   6       10.93       15.55      6.27 o 
  -6   9   6       58.18       61.58      8.75 o 
  -5   9   6       60.68       55.13      7.62 o 
  -4   9   6      473.25      394.01     16.06 o 
  -3   9   6        8.13        9.88      4.01 o 
  -2   9   6      489.54      429.48     16.60 o 
  -1   9   6       53.47       45.98      5.87 o 
   0   9   6     1023.91      955.77     21.47 o 
   1   9   6        3.93        5.91      3.74 o 
   2   9   6       21.79       21.80      4.89 o 
   3   9   6       62.37       62.05      7.46 o 
   4   9   6        5.58       15.47      6.31 o 
   5   9   6       15.46       19.94      6.76 o 
   6   9   6       21.40       15.40     11.52 o 
   7   9   6       16.97        8.65     11.81 o 
  -7  10   6        7.55       18.67      6.58 o 
  -6  10   6       42.77       39.41      7.63 o 
  -5  10   6       56.35       76.53      9.03 o 
  -4  10   6        0.15        6.30      4.30 o 
  -3  10   6        1.74        1.01      3.54 o 
  -2  10   6     1709.52     1555.97     46.19 o 
  -1  10   6       11.63        9.34      4.20 o 
   0  10   6      199.87      227.05     11.79 o 
   1  10   6       34.25       33.77      5.65 o 
   2  10   6       17.79       13.64      4.49 o 
   3  10   6       18.96       19.59      5.05 o 
   4  10   6       23.30       17.93      6.59 o 
   5  10   6       16.52       18.85      7.05 o 
   6  10   6        6.89       12.86     11.91 o 
  -7  11   6       89.26      103.43     13.51 o 
  -6  11   6       67.90       66.17      8.70 o 
  -5  11   6       56.86       73.37      8.89 o 
  -4  11   6        4.98       19.79      5.26 o 
  -3  11   6       13.81       12.08      4.54 o 
  -2  11   6      606.87      547.33     17.24 o 
  -1  11   6     4437.23     4173.13     62.36 o 
   0  11   6       21.81       28.75      5.70 o 
   1  11   6      229.08      243.84     18.09 o 
   2  11   6       45.03       37.39      6.43 o 
   3  11   6        2.26        3.11      4.38 o 
   4  11   6        5.38       15.50      8.74 o 
   5  11   6        0.83        7.61      6.71 o 
   6  11   6       12.66       21.88      8.17 o 
  -6  12   6       14.60       22.37      6.70 o 
  -5  12   6       65.85       70.64      8.72 o 
  -4  12   6       65.98       79.88      9.07 o 
  -3  12   6       11.86       12.34      4.61 o 
  -2  12   6       10.10       18.55      5.22 o 
  -1  12   6     1380.28     1281.80     28.37 o 
   0  12   6       62.83       62.75      7.51 o 
   1  12   6     1221.79     1103.83     26.00 o 
   2  12   6      135.97      124.60     14.28 o 
   3  12   6       92.05      105.08     11.82 o 
   4  12   6       13.81       22.14      7.62 o 
   5  12   6       16.05       14.78      7.64 o 
  -6  13   6        8.25       26.72      8.32 o 
  -5  13   6       84.39       83.69     11.58 o 
  -4  13   6       64.83       59.56      8.52 o 
  -3  13   6        3.28       20.60      5.59 o 
  -2  13   6      791.56      750.30     30.47 o 
  -1  13   6      290.61      266.73     14.18 o 
   0  13   6        1.36        4.27      4.36 o 
   1  13   6        1.77        0.14      4.50 o 
   2  13   6       56.66       59.89      7.71 o 
   3  13   6       16.58       22.19      7.68 o 
   4  13   6       37.05       59.57     12.77 o 
   5  13   6        2.93       37.35     29.31 o 
  -5  14   6        5.84        6.12      8.14 o 
  -4  14   6        7.29       19.20      7.06 o 
  -3  14   6      154.78      170.98     17.58 o 
  -2  14   6       89.96      105.07     12.28 o 
  -1  14   6      216.16      230.61     17.09 o 
   0  14   6       57.16       66.63     10.53 o 
   1  14   6       24.51       27.34      7.22 o 
   2  14   6        8.11       19.63      7.01 o 
   3  14   6       68.78       76.39     14.80 o 
   4  14   6       51.06       75.05     15.42 o 
  -4  15   6        1.88       21.36      7.50 o 
  -3  15   6        6.33       18.46     11.28 o 
  -2  15   6       44.18       44.04     10.68 o 
  -1  15   6        5.05        5.28      6.18 o 
   0  15   6       40.84       51.70      9.55 o 
   1  15   6       43.31       71.26     15.07 o 
   2  15   6       70.68       86.26     21.59 o 
   3  15   6        1.92        6.54      8.30 o 
  -3  16   6       17.13       32.02      9.16 o 
  -2  16   6        0.63        9.47      7.17 o 
  -1  16   6       37.82       78.65     11.77 o 
   0  16   6        2.31       13.22      7.17 o 
   1  16   6        8.93        9.13      7.01 o 
   2  16   6        0.04       17.67      9.26 o 
  -9   1   7       33.64       30.80     10.48 o 
  -8   1   7      465.93      461.02     27.36 o 
  -7   1   7       13.98       16.73      6.03 o 
  -6   1   7      610.74      524.78     22.45 o 
  -5   1   7      815.99      709.37     13.96 o 
  -4   1   7       76.39       84.75      5.22 o 
  -3   1   7      198.36      196.93      6.84 o 
  -2   1   7       11.96       14.84      2.76 o 
  -1   1   7      483.95      467.72     18.27 o 
   0   1   7     1143.49     1243.03     28.03 o 
   1   1   7       94.61      100.31      7.47 o 
   2   1   7       26.66       34.11      4.54 o 
   3   1   7       75.82       66.74      9.52 o 
   4   1   7       38.24       46.69      9.02 o 
   5   1   7      276.09      252.07     20.45 o 
   6   1   7        2.71        6.39      8.33 o 
   7   1   7       27.63       13.99     10.11 o 
   8   1   7       28.61       24.97     12.10 o 
  -9   2   7       11.62       20.01      9.70 o 
  -8   2   7      215.21      236.63     19.32 o 
  -7   2   7       45.87       56.47      8.38 o 
  -6   2   7      323.84      315.06     12.07 o 
  -5   2   7       14.62       13.65      3.77 o 
  -4   2   7       11.02       13.04      2.72 o 
  -3   2   7      758.44      701.94     13.34 o 
  -2   2   7       22.50       25.29      2.53 o 
  -1   2   7       95.42       86.16      5.28 o 
   0   2   7       90.88       90.44      4.68 o 
   1   2   7     1648.38     1723.50     26.95 o 
   2   2   7      264.40      252.17     15.69 o 
   3   2   7        0.02        3.72      5.35 o 
   4   2   7       40.89       52.00      9.99 o 
   5   2   7        0.65        4.49      7.29 o 
   6   2   7       11.21       11.35     13.32 o 
   7   2   7      122.33      136.68     30.10 o 
   8   2   7       39.20       42.95     14.37 o 
  -9   3   7       40.42       60.90     15.55 o 
  -8   3   7      329.20      289.23     20.31 o 
  -7   3   7       81.18       87.31     11.83 o 
  -6   3   7       42.76       39.29      5.68 o 
  -5   3   7      356.81      340.03     11.01 o 
  -4   3   7        0.24        0.38      2.65 o 
  -3   3   7     1304.03     1296.25     20.08 o 
  -2   3   7        5.54        3.76      1.97 o 
  -1   3   7     2548.55     2983.51     35.58 o 
   0   3   7      329.77      325.79      8.48 o 
   1   3   7      678.80      715.91     15.18 o 
   2   3   7      353.02      366.64     14.94 o 
   3   3   7        2.85        5.81      4.59 o 
   4   3   7      170.11      175.45     17.92 o 
   5   3   7        8.89       11.65     13.86 o 
   6   3   7        4.95       18.12      7.59 o 
   7   3   7        2.41        9.86     24.56 o 
   8   3   7       44.00       53.67     16.24 o 
  -9   4   7       38.40       37.53     10.79 o 
  -8   4   7        3.84        1.47      6.30 o 
  -7   4   7      511.83      452.36     34.12 o 
  -6   4   7       15.72       17.97      6.98 o 
  -5   4   7      536.97      492.49     16.12 o 
  -4   4   7      129.06      126.91      7.18 o 
  -3   4   7      302.34      315.78     15.42 o 
  -2   4   7      123.83      122.99      5.56 o 
  -1   4   7       79.87       88.33      4.53 o 
   0   4   7      933.58      978.53     15.99 o 
   1   4   7     2920.82     3150.08     43.71 o 
   2   4   7       30.41       31.77      4.73 o 
   3   4   7      162.34      152.12     11.83 o 
   4   4   7       10.07       -0.44     13.86 o 
   5   4   7       99.74      106.99     15.62 o 
   6   4   7       13.00       33.09     13.42 o 
   7   4   7        1.66       13.99     29.81 o 
   8   4   7        4.59        9.93     31.09 o 
  -9   5   7       39.64       56.87     16.78 o 
  -8   5   7       98.69      104.53     13.33 o 
  -7   5   7      357.47      331.55     19.69 o 
  -6   5   7       74.13       69.75      8.02 o 
  -5   5   7       45.78       48.49      5.59 o 
  -4   5   7        5.91        8.73      3.07 o 
  -3   5   7      157.41      164.42      8.10 o 
  -2   5   7     2483.47     2640.50     34.11 o 
  -1   5   7      415.10      432.85      9.80 o 
   0   5   7      871.33      849.41     14.93 o 
   1   5   7      374.59      373.71      9.93 o 
   2   5   7      346.68      337.04     10.19 o 
   3   5   7       27.82       29.84      6.53 o 
   4   5   7       39.12       38.57      7.78 o 
   5   5   7       72.04       72.20     13.56 o 
   6   5   7        9.93        8.42     18.72 o 
   7   5   7        0.11       28.38     25.05 o 
  -8   6   7        5.49        5.30      7.85 o 
  -7   6   7       26.90       25.12      6.49 o 
  -6   6   7       16.53       26.59      5.91 o 
  -5   6   7        0.38        1.10      3.34 o 
  -4   6   7       60.73       62.66      6.57 o 
  -3   6   7       27.22       33.24      4.08 o 
  -2   6   7       29.64       34.31      3.87 o 
  -1   6   7       65.32       79.51      7.46 o 
   0   6   7        4.75        2.12      2.42 o 
   1   6   7       63.35       61.64      5.07 o 
   2   6   7      168.71      175.58      8.71 o 
   3   6   7       71.92       65.99      8.59 o 
   4   6   7       34.80       36.47      6.10 o 
   5   6   7       13.89        3.91      8.59 o 
   6   6   7        2.37        1.46     14.66 o 
   7   6   7       14.78        3.07     18.62 o 
  -8   7   7      335.33      359.59     28.50 o 
  -7   7   7       32.66       26.12      8.05 o 
  -6   7   7      102.91       98.27     14.01 o 
  -5   7   7       13.72       14.52      7.02 o 
  -4   7   7      171.55      164.40     10.14 o 
  -3   7   7       65.43       57.65      6.25 o 
  -2   7   7        7.07        5.31      3.19 o 
  -1   7   7       48.35       49.92      5.45 o 
   0   7   7        6.28        9.91      3.46 o 
   1   7   7      156.38      162.68      9.35 o 
   2   7   7      116.42      133.07      9.24 o 
   3   7   7       47.31       51.44      7.17 o 
   4   7   7        0.01        1.74      4.08 o 
   5   7   7       49.42       42.04      9.01 o 
   6   7   7        3.74        3.56      9.25 o 
   7   7   7       22.03       22.53     11.97 o 
  -8   8   7        4.60       17.90     10.74 o 
  -7   8   7       33.79       43.45      9.44 o 
  -6   8   7      518.88      449.66     37.62 o 
  -5   8   7       17.66       18.42      6.19 o 
  -4   8   7      106.05      102.80      8.77 o 
  -3   8   7      122.65      111.94      8.60 o 
  -2   8   7       15.11       20.93      5.27 o 
  -1   8   7       59.74       55.10      6.67 o 
   0   8   7      117.75      111.90      8.13 o 
   1   8   7      273.36      259.06     12.69 o 
   2   8   7      135.81      132.59      9.64 o 
   3   8   7      142.05      138.64     10.27 o 
   4   8   7       14.09       19.67      6.64 o 
   5   8   7       31.63       44.15      9.19 o 
   6   8   7        0.66       -9.01     12.33 o 
   7   8   7      103.67       98.51     19.13 o 
  -8   9   7       24.06       26.06     16.39 o 
  -7   9   7       48.43       54.08      9.99 o 
  -6   9   7      118.28      133.58     13.45 o 
  -5   9   7      108.86      122.41     12.16 o 
  -4   9   7      163.91      187.49     13.62 o 
  -3   9   7        5.95       12.72      4.10 o 
  -2   9   7       39.57       39.27      5.85 o 
  -1   9   7      907.24      894.18     21.01 o 
   0   9   7      112.76      128.94      9.25 o 
   1   9   7      596.58      557.88     16.51 o 
   2   9   7      198.86      217.40     12.02 o 
   3   9   7       84.33       89.97      8.88 o 
   4   9   7      104.03      115.15     12.80 o 
   5   9   7        4.41       -4.36      7.07 o 
   6   9   7       77.02       94.92     13.00 o 
  -7  10   7        9.29        7.37      7.05 o 
  -6  10   7      115.43      126.56     17.48 o 
  -5  10   7        1.81       13.36      5.80 o 
  -4  10   7      123.40      130.35     12.22 o 
  -3  10   7       97.43      115.59      9.47 o 
  -2  10   7        0.79        9.14      4.15 o 
  -1  10   7     1556.01     1446.45     40.22 o 
   0  10   7       51.57       56.87      6.96 o 
   1  10   7     2537.79     2401.64     48.63 o 
   2  10   7       10.99       18.67      5.19 o 
   3  10   7       28.77       33.81      6.16 o 
   4  10   7       35.67       44.41     18.36 o 
   5  10   7       25.70       47.93      9.23 o 
   6  10   7       10.86       19.53      8.49 o 
  -7  11   7       35.61       55.60     10.21 o 
  -6  11   7      122.76      135.50     13.69 o 
  -5  11   7      113.53       92.04     11.86 o 
  -4  11   7       15.02       22.66      6.35 o 
  -3  11   7        2.30        7.46      5.19 o 
  -2  11   7       26.68       31.05      5.86 o 
  -1  11   7      124.74      150.95     10.72 o 
   0  11   7       18.47       19.90      5.23 o 
   1  11   7      224.74      241.53     14.78 o 
   2  11   7      293.41      298.11     16.12 o 
   3  11   7      257.43      241.97     13.67 o 
   4  11   7      110.94      129.81     13.77 o 
   5  11   7        1.02        5.22      6.62 o 
  -6  12   7       81.95      109.92     13.19 o 
  -5  12   7        3.90        0.53      5.25 o 
  -4  12   7      123.83      131.20     13.01 o 
  -3  12   7       29.87       47.08      9.63 o 
  -2  12   7      118.35      127.60     10.38 o 
  -1  12   7      725.08      673.86     20.02 o 
   0  12   7      605.01      593.58     18.51 o 
   1  12   7       57.20       59.34      8.68 o 
   2  12   7       15.23       16.32      5.28 o 
   3  12   7       60.53       63.68      9.98 o 
   4  12   7       98.34      101.14     20.85 o 
   5  12   7       23.81       23.70      8.49 o 
  -5  13   7       10.16       18.38      8.51 o 
  -4  13   7        2.49       11.88      6.31 o 
  -3  13   7       48.71       59.35      9.18 o 
  -2  13   7       66.31       66.13      9.42 o 
  -1  13   7       36.30       40.99      7.09 o 
   0  13   7      122.37      122.94     12.12 o 
   1  13   7       56.21       61.63      8.17 o 
   2  13   7      113.69      118.59     10.63 o 
   3  13   7        1.34       17.05      6.82 o 
   4  13   7       69.45       63.05     10.51 o 
  -5  14   7        3.98       17.83      9.85 o 
  -4  14   7       14.95       28.04     22.33 o 
  -3  14   7      154.27      152.55     18.72 o 
  -2  14   7       15.88       21.54      8.86 o 
  -1  14   7       71.97       85.94     11.21 o 
   0  14   7      116.27      140.27     13.87 o 
   1  14   7       32.55       46.47      9.18 o 
   2  14   7        0.62        8.26      6.32 o 
   3  14   7       50.71       71.76     14.20 o 
  -3  15   7       19.33       38.40     25.40 o 
  -2  15   7        0.00       -2.82     10.35 o 
  -1  15   7       34.04       55.20     15.65 o 
   0  15   7       17.68       37.23      8.55 o 
   1  15   7       50.30       68.36     10.51 o 
   2  15   7        1.62       19.10     11.59 o 
  -1  16   7       52.32       93.30     15.62 o 
   0  16   7        5.11       27.41     10.31 o 
  -9   0   8        4.76        6.34     11.98 o 
  -8   0   8      619.76      616.02     42.68 o 
  -7   0   8       11.54       17.53     11.29 o 
  -6   0   8     5727.89     5688.20    156.85 o 
  -5   0   8       12.99       14.06      5.22 o 
  -4   0   8      959.06      921.69     38.57 o 
  -3   0   8       24.08       23.26      5.38 o 
  -2   0   8        6.31       12.18      6.83 o 
  -1   0   8        6.20       11.78      6.44 o 
   0   0   8      443.20      449.07     24.16 o 
   1   0   8      136.73      123.91      9.44 o 
   2   0   8      355.31      360.41     16.54 o 
   3   0   8        0.52        2.11      5.53 o 
   4   0   8       40.31       44.16     13.76 o 
   5   0   8       68.47       68.43     17.63 o 
   6   0   8       26.70       20.60     13.86 o 
   7   0   8      441.49      370.45     41.09 o 
  -9   1   8      135.81      149.34     36.54 o 
  -8   1   8        7.67       18.58      8.65 o 
  -7   1   8        9.65       14.24      9.16 o 
  -6   1   8      650.20      564.65     25.58 o 
  -5   1   8      334.35      317.66     16.29 o 
  -4   1   8     1068.78     1004.11     29.86 o 
  -3   1   8      459.18      433.89     14.76 o 
  -2   1   8       46.81       60.15      8.12 o 
  -1   1   8        6.25       13.07      4.93 o 
   0   1   8       69.97       76.77      8.92 o 
   1   1   8      994.83      944.70     21.40 o 
   2   1   8       46.54       50.77      5.68 o 
   3   1   8       47.23       49.24      6.32 o 
   4   1   8        0.00       -0.69      6.16 o 
   5   1   8        7.80       16.89     11.24 o 
   6   1   8       83.90       83.20     14.86 o 
   7   1   8        0.02       18.26     11.27 o 
  -9   2   8       34.19       31.06     10.18 o 
  -8   2   8       11.16       14.55      8.51 o 
  -7   2   8       60.85       46.63     10.47 o 
  -6   2   8     2050.77     1798.01    120.56 o 
  -5   2   8       14.95       23.26      5.44 o 
  -4   2   8      195.80      175.80      9.13 o 
  -3   2   8     1183.53     1079.96     24.96 o 
  -2   2   8      212.87      203.02     10.49 o 
  -1   2   8       78.08       77.85      8.86 o 
   0   2   8      143.74      149.61      7.52 o 
   1   2   8        4.50        6.83      3.45 o 
   2   2   8      346.62      343.48     13.64 o 
   3   2   8       31.11       30.12      5.48 o 
   4   2   8       30.38       43.71     16.54 o 
   5   2   8        3.20       10.39     11.64 o 
   6   2   8       20.76       35.43     11.22 o 
   7   2   8       23.14       18.54     10.31 o 
  -9   3   8       69.39       85.89     21.59 o 
  -8   3   8      274.17      283.66     24.46 o 
  -7   3   8      132.48      138.09     16.35 o 
  -6   3   8      122.00      113.43     10.81 o 
  -5   3   8      703.92      645.24     20.24 o 
  -4   3   8       51.18       69.63      7.67 o 
  -3   3   8       10.74        7.28      4.45 o 
  -2   3   8      113.16      135.97     10.45 o 
  -1   3   8      956.09     1024.15     28.16 o 
   0   3   8      174.30      170.27     10.07 o 
   1   3   8        1.06        1.02      3.12 o 
   2   3   8      152.09      152.57     11.84 o 
   3   3   8      133.35      126.96      9.45 o 
   4   3   8       77.99       98.95     11.09 o 
   5   3   8      112.65      105.61     14.27 o 
   6   3   8        0.02       18.81     14.51 o 
   7   3   8       22.66       29.65     17.13 o 
  -9   4   8       39.14       39.25     12.42 o 
  -8   4   8       88.81      122.98     16.91 o 
  -7   4   8        1.47        6.00      9.41 o 
  -6   4   8       16.28       16.46      7.45 o 
  -5   4   8      129.69      131.56     11.98 o 
  -4   4   8       31.61       32.13      5.70 o 
  -3   4   8        5.62        4.39      3.54 o 
  -2   4   8       54.03       50.88      6.29 o 
  -1   4   8       33.10       38.50      4.49 o 
   0   4   8      206.15      217.95      8.68 o 
   1   4   8        7.42        2.44      3.47 o 
   2   4   8      188.38      202.69     13.92 o 
   3   4   8      186.66      178.03     10.88 o 
   4   4   8       60.97       66.89      9.65 o 
   5   4   8       15.07       18.52     15.25 o 
   6   4   8        0.75      -11.68     15.25 o 
   7   4   8        5.78       15.55     33.77 o 
  -8   5   8       50.36       55.59     16.09 o 
  -7   5   8        1.57        4.44      6.20 o 
  -6   5   8       30.56       36.78      9.11 o 
  -5   5   8      124.10      123.05     10.72 o 
  -4   5   8      120.21       99.07      9.23 o 
  -3   5   8      181.26      200.70     10.38 o 
  -2   5   8      174.44      181.19      8.25 o 
  -1   5   8       17.49       12.31      3.40 o 
   0   5   8        0.88        3.05      2.87 o 
   1   5   8      178.08      217.40     11.89 o 
   2   5   8        1.68        4.81      3.11 o 
   3   5   8       70.89       67.74      7.22 o 
   4   5   8      196.94      185.08     15.80 o 
   5   5   8        3.54       11.01      6.38 o 
   6   5   8        1.12       -1.68     17.82 o 
   7   5   8        2.52      -10.89     20.00 o 
  -8   6   8        0.12        6.54      9.01 o 
  -7   6   8       17.42       15.56      6.96 o 
  -6   6   8      499.08      422.76     19.08 o 
  -5   6   8       52.50       59.85      9.82 o 
  -4   6   8       82.90       75.48      7.25 o 
  -3   6   8       31.69       32.82      5.87 o 
  -2   6   8      247.42      224.07     19.41 o 
  -1   6   8       84.89      106.80      8.97 o 
   0   6   8       46.07       52.09      6.76 o 
   1   6   8      274.80      297.07     16.78 o 
   2   6   8       86.12       94.72      8.30 o 
   3   6   8      578.93      552.44     23.25 o 
   4   6   8       10.78       17.91      5.55 o 
   5   6   8       12.04        1.67      5.38 o 
   6   6   8        5.49      -12.02      8.01 o 
   7   6   8       59.19      123.35     62.04 o 
  -8   7   8       34.47       41.79     14.66 o 
  -7   7   8       42.59       51.63     11.01 o 
  -6   7   8      299.26      236.00     33.62 o 
  -5   7   8       31.60       28.74      7.68 o 
  -4   7   8      233.48      202.77     13.44 o 
  -3   7   8       45.50       56.42      7.51 o 
  -2   7   8        4.38        7.60      3.90 o 
  -1   7   8       76.72       77.18     13.55 o 
   0   7   8       69.45       54.22      7.37 o 
   1   7   8        2.32        2.47      3.82 o 
   2   7   8        8.28       12.02      4.38 o 
   3   7   8        3.09        7.25      4.72 o 
   4   7   8        6.99       11.84      5.19 o 
   5   7   8       26.12       32.47     14.43 o 
   6   7   8        5.29       16.49      7.26 o 
  -8   8   8       94.81      102.79     20.79 o 
  -7   8   8        1.46       14.23      7.39 o 
  -6   8   8      144.20      129.77     15.18 o 
  -5   8   8      133.44      135.98     15.08 o 
  -4   8   8       39.44       40.70      8.36 o 
  -3   8   8      179.62      169.43     12.48 o 
  -2   8   8      190.10      199.89     12.82 o 
  -1   8   8       15.85       13.56      5.04 o 
   0   8   8      180.30      163.37     16.02 o 
   1   8   8       88.85       73.16     15.10 o 
   2   8   8       18.57       13.67      4.82 o 
   3   8   8      617.50      592.91     18.54 o 
   4   8   8       52.74       51.94      7.59 o 
   5   8   8        5.23        6.15      7.26 o 
   6   8   8        0.81       -2.64     19.06 o 
  -7   9   8       94.77      109.77     41.79 o 
  -6   9   8        0.00        6.47      6.20 o 
  -5   9   8        1.39       11.39      8.96 o 
  -4   9   8      238.89      231.77     19.97 o 
  -3   9   8       20.98       24.44      5.99 o 
  -2   9   8      235.59      240.70     14.02 o 
  -1   9   8       67.50       71.04      9.02 o 
   0   9   8      766.96      741.51     30.62 o 
   1   9   8        1.31        5.31      6.24 o 
   2   9   8      404.51      389.36     14.56 o 
   3   9   8      138.76      161.79     17.94 o 
   4   9   8        2.34        3.13      6.08 o 
   5   9   8       73.24       73.62     11.60 o 
   6   9   8       20.09       10.16      7.39 o 
  -7  10   8        1.75       19.17      8.91 o 
  -6  10   8        7.25       18.22      7.77 o 
  -5  10   8       68.03       75.36      9.89 o 
  -4  10   8       22.10       33.90     10.58 o 
  -3  10   8       23.27       28.71      7.54 o 
  -2  10   8      208.58      205.83     14.26 o 
  -1  10   8        0.05        3.24      4.37 o 
   0  10   8      232.31      249.33     25.23 o 
   1  10   8     1210.09     1105.83     30.02 o 
   2  10   8      101.73      114.75     11.70 o 
   3  10   8      123.30      140.74     11.62 o 
   4  10   8        3.39       11.01      6.55 o 
   5  10   8        1.41        6.71      6.71 o 
  -6  11   8        8.56       15.97      7.32 o 
  -5  11   8       12.18       26.34      7.58 o 
  -4  11   8        5.60        6.65      5.07 o 
  -3  11   8      393.92      376.99     17.97 o 
  -2  11   8       62.55       56.48      8.58 o 
  -1  11   8        0.83        3.09      5.11 o 
   0  11   8        0.04        1.60      4.86 o 
   1  11   8      461.51      423.49     18.43 o 
   2  11   8      119.52      117.25     11.75 o 
   3  11   8        7.41        7.46      5.36 o 
   4  11   8        0.00        9.01      6.86 o 
   5  11   8        0.45       21.04      7.65 o 
  -6  12   8       11.90       19.14      8.61 o 
  -5  12   8      105.97      111.67     21.56 o 
  -4  12   8        0.00       12.56      6.51 o 
  -3  12   8      160.23      195.02     15.38 o 
  -2  12   8        2.26       -1.87      4.69 o 
  -1  12   8        7.93       14.06      6.03 o 
   0  12   8      296.29      286.02     17.80 o 
   1  12   8      532.96      484.65     24.91 o 
   2  12   8       15.35       21.46      6.65 o 
   3  12   8      323.44      316.80     24.72 o 
   4  12   8       47.33       43.03     10.72 o 
  -5  13   8       43.31       63.59     10.06 o 
  -4  13   8        1.81       14.78      6.72 o 
  -3  13   8        0.49       12.77      5.53 o 
  -2  13   8       38.75       47.75     12.15 o 
  -1  13   8       29.65       31.95     10.98 o 
   0  13   8      172.59      164.88     14.35 o 
   1  13   8      187.67      165.65     20.10 o 
   2  13   8        3.85       13.86      7.07 o 
   3  13   8       42.93       47.85     11.16 o 
  -4  14   8       70.52      115.48     16.79 o 
  -3  14   8       21.16       33.60     11.29 o 
  -2  14   8      105.86      164.29     28.22 o 
  -1  14   8       30.55       30.79     10.26 o 
   0  14   8      109.93       90.42     14.73 o 
   1  14   8       17.12       13.12      9.07 o 
   2  14   8       16.18       30.60     10.09 o 
   3  14   8       18.47       21.29     15.74 o 
  -2  15   8       12.74       30.54     12.23 o 
  -1  15   8       11.28       10.21     21.74 o 
   0  15   8      123.22      163.68     43.77 o 
   1  15   8        5.92       14.85      8.68 o 
  -9   1   9        5.34       11.42     10.10 o 
  -8   1   9       20.28       13.85      8.49 o 
  -7   1   9        8.26        5.18      6.40 o 
  -6   1   9     1433.68     1344.69     41.94 o 
  -5   1   9      370.95      378.85     13.04 o 
  -4   1   9      424.82      376.56     12.86 o 
  -3   1   9       18.47       20.19      4.89 o 
  -2   1   9      363.14      350.57     22.97 o 
  -1   1   9      322.74      325.62     39.06 o 
   0   1   9       91.48       92.91     10.38 o 
   1   1   9      318.12      321.73     16.31 o 
   2   1   9        0.40        0.21      4.90 o 
   3   1   9       13.14       24.71      8.65 o 
   4   1   9      126.08      126.42     15.65 o 
   5   1   9        0.71        1.26      7.72 o 
   6   1   9        0.56       -1.96     10.15 o 
   7   1   9       34.85       23.26     23.77 o 
  -8   2   9        8.84       11.57      7.90 o 
  -7   2   9        0.39        0.12      6.88 o 
  -6   2   9     1235.23     1151.21     38.39 o 
  -5   2   9       66.44       65.79      8.31 o 
  -4   2   9     1440.22     1338.85     30.75 o 
  -3   2   9      211.96      224.29     11.87 o 
  -2   2   9       28.87       22.88      5.16 o 
  -1   2   9      357.23      352.69     16.18 o 
   0   2   9        0.23        2.95      4.78 o 
   1   2   9      651.98      645.13     42.28 o 
   2   2   9        0.07        0.88      5.74 o 
   3   2   9      510.49      485.12     31.69 o 
   4   2   9       34.81       46.73      7.96 o 
   5   2   9        5.04       20.10     10.89 o 
   6   2   9        0.94       19.61     12.58 o 
   7   2   9        3.98        4.72     14.85 o 
  -8   3   9        0.36        5.16      7.00 o 
  -7   3   9       68.59      119.19     15.73 o 
  -6   3   9       12.51       16.82      5.54 o 
  -5   3   9        0.25       -4.38      4.04 o 
  -4   3   9       31.83       44.04      6.68 o 
  -3   3   9       33.39       31.41      6.11 o 
  -2   3   9        2.90        5.38      4.02 o 
  -1   3   9      638.39      602.59     26.24 o 
   0   3   9        3.02        0.15      4.01 o 
   1   3   9      390.63      338.57     34.01 o 
   2   3   9      765.01      739.00     26.74 o 
   3   3   9       77.88       91.85     16.73 o 
   4   3   9        0.24       11.05      7.02 o 
   5   3   9        3.48       21.15      7.13 o 
   6   3   9       33.32       47.73     14.56 o 
   7   3   9        1.79       53.18     17.82 o 
  -8   4   9       15.67        7.44      7.91 o 
  -7   4   9       13.75        7.40      7.60 o 
  -6   4   9      126.79      126.35     11.72 o 
  -5   4   9      122.38      148.43     12.25 o 
  -4   4   9        0.23        0.15      3.64 o 
  -3   4   9      132.13      139.29     10.52 o 
  -2   4   9      369.00      349.49     18.21 o 
  -1   4   9      218.04      204.34     11.58 o 
   0   4   9       20.28       17.70      4.93 o 
   1   4   9        0.12        2.36      4.97 o 
   2   4   9        1.11        2.41      4.96 o 
   3   4   9      740.52      742.12     23.51 o 
   4   4   9       99.72      103.62     13.54 o 
   5   4   9        7.53       18.10     11.19 o 
   6   4   9       19.00       68.72     14.95 o 
   7   4   9       28.84       57.43     16.04 o 
  -8   5   9        7.25       13.38      7.53 o 
  -7   5   9      236.26      299.41     39.16 o 
  -6   5   9        5.86       16.36      5.33 o 
  -5   5   9      455.18      411.58     16.82 o 
  -4   5   9       58.22       61.17      7.76 o 
  -3   5   9        0.12        0.43      3.28 o 
  -2   5   9       76.39       82.72      8.15 o 
  -1   5   9       23.88       22.77      5.23 o 
   0   5   9      363.46      385.18     14.12 o 
   1   5   9       26.15       33.87      5.96 o 
   2   5   9      122.60      114.18      9.86 o 
   3   5   9       93.39       93.86     10.03 o 
   4   5   9       14.64       26.54      6.74 o 
   5   5   9       54.49       68.92     19.01 o 
   6   5   9       40.73       51.35     20.45 o 
  -8   6   9       30.99       25.65     12.77 o 
  -7   6   9        2.41       13.47      7.15 o 
  -6   6   9       72.16       77.61     11.89 o 
  -5   6   9       37.25       50.96     10.79 o 
  -4   6   9      115.74       92.97     12.09 o 
  -3   6   9      103.49      103.72     22.18 o 
  -2   6   9       18.33       21.52      9.06 o 
  -1   6   9      149.70      132.89     13.83 o 
   0   6   9      208.27      200.45     16.17 o 
   1   6   9        2.20       -2.16      5.07 o 
   2   6   9        7.04        7.23      4.79 o 
   3   6   9        7.60        7.00      5.02 o 
   4   6   9        0.16        8.60      5.44 o 
   5   6   9       88.60       99.42     21.59 o 
   6   6   9        3.32       16.44      9.21 o 
  -8   7   9       29.07       16.83     12.38 o 
  -7   7   9      167.94      167.13     20.70 o 
  -6   7   9      124.82      107.14     18.57 o 
  -5   7   9      161.64      121.32     20.65 o 
  -4   7   9       22.27       24.32      7.06 o 
  -3   7   9       64.83       72.94     27.03 o 
  -2   7   9       74.33       72.83     10.74 o 
  -1   7   9        5.83       12.78      6.08 o 
   0   7   9       63.93       72.43     10.50 o 
   1   7   9      128.00      151.85     15.47 o 
   2   7   9      133.14      146.07     11.99 o 
   3   7   9       11.69       19.25      6.15 o 
   4   7   9        8.94       13.13      6.37 o 
   5   7   9       52.35       56.20     11.71 o 
   6   7   9        5.45        0.59     21.98 o 
  -7   8   9       20.24       33.19      9.63 o 
  -6   8   9      119.30      109.66     14.56 o 
  -5   8   9       14.98       15.80     14.90 o 
  -4   8   9      899.71      703.54     36.09 o 
  -3   8   9        1.36        3.46      5.21 o 
  -2   8   9      570.48      555.32     35.80 o 
  -1   8   9      110.47       93.37     15.05 o 
   0   8   9       21.30       33.71      8.78 o 
   1   8   9        1.19        2.52      4.39 o 
   2   8   9       11.83       22.90      6.37 o 
   3   8   9      410.89      424.30     20.24 o 
   4   8   9       30.78       34.72      7.94 o 
   5   8   9       35.19       43.40     10.36 o 
   6   8   9        0.56       16.16     12.97 o 
  -7   9   9        0.05       13.44      8.36 o 
  -6   9   9       93.83       87.48     21.98 o 
  -5   9   9       14.48       27.39     10.89 o 
  -4   9   9      478.20      410.93     22.51 o 
  -3   9   9       11.23       19.54      9.11 o 
  -2   9   9       27.27       49.25     15.89 o 
  -1   9   9      181.49      166.43     16.45 o 
   0   9   9       87.30       92.78     12.85 o 
   1   9   9      231.47      265.87     16.69 o 
   2   9   9       33.18       38.29      8.21 o 
   3   9   9      110.43       97.30     17.19 o 
   4   9   9       14.08        7.54      7.26 o 
   5   9   9       88.59       90.95     14.79 o 
  -6  10   9       33.47       34.70      9.24 o 
  -5  10   9       17.22       20.15      7.37 o 
  -4  10   9        1.92       10.25      6.38 o 
  -3  10   9        6.65       12.03      6.42 o 
  -2  10   9        3.69        2.93      5.60 o 
  -1  10   9      164.01      138.48     15.48 o 
   0  10   9       82.23       89.06     39.61 o 
   1  10   9      411.48      405.55     17.94 o 
   2  10   9      105.18      112.44     11.82 o 
   3  10   9      606.35      584.76     22.71 o 
   4  10   9       14.93       11.33      8.18 o 
   5  10   9        0.71        7.76      8.61 o 
  -6  11   9        2.37       10.68      7.52 o 
  -5  11   9        0.60       23.41      8.54 o 
  -4  11   9       69.90       73.85     12.31 o 
  -3  11   9      106.79       92.10     13.01 o 
  -2  11   9       85.48      102.78     17.73 o 
  -1  11   9       31.59       21.07      8.57 o 
   0  11   9       16.13       22.38      8.52 o 
   1  11   9      360.65      353.76     17.69 o 
   2  11   9       12.57       12.05      7.31 o 
   3  11   9       27.39       33.76      7.69 o 
   4  11   9      214.20      172.25     19.23 o 
  -5  12   9       60.51       63.39     12.11 o 
  -4  12   9       20.85       30.39      8.61 o 
  -3  12   9        0.01        1.23      6.26 o 
  -2  12   9       31.54       34.65     10.00 o 
  -1  12   9      187.12      164.65     17.50 o 
   0  12   9       76.16       66.91      9.83 o 
   1  12   9       50.86       48.87      9.03 o 
   2  12   9      222.26      225.63     16.54 o 
   3  12   9        3.92       15.98      8.30 o 
  -4  13   9        0.91        4.12      6.83 o 
  -3  13   9       45.64       81.05     26.88 o 
  -2  13   9        0.77        7.40      7.25 o 
  -1  13   9        2.42       -1.44      6.94 o 
   0  13   9       75.83       80.77     14.95 o 
   1  13   9       34.76       43.71      8.65 o 
   2  13   9        7.41        7.96      6.52 o 
   3  13   9       64.12      100.68     15.62 o 
  -3  14   9       21.66       22.88      9.50 o 
  -2  14   9       19.27       23.36      8.68 o 
  -1  14   9        5.99       12.82      7.99 o 
   0  14   9       24.87       30.02      9.96 o 
   1  14   9      104.00      110.23     12.87 o 
  -8   0  10      205.16      258.75     34.36 o 
  -7   0  10      255.18      255.68     31.89 o 
  -6   0  10      606.15      564.93     37.63 o 
  -5   0  10      108.52      100.96     12.01 o 
  -4   0  10    14400.57    14211.49    237.24 o 
  -3   0  10       53.83       60.97      9.18 o 
  -2   0  10      295.38      323.91     23.57 o 
  -1   0  10      387.14      365.89     24.95 o 
   0   0  10       48.05       56.05     13.17 o 
   1   0  10      383.25      435.01     28.32 o 
   2   0  10       12.90       11.88     10.50 o 
   3   0  10      167.28      182.00     25.55 o 
   4   0  10        0.28       10.40     10.40 o 
   5   0  10        0.05       -1.98     10.00 o 
  -8   1  10       18.09       40.43     11.58 o 
  -7   1  10       65.94       71.11     12.98 o 
  -6   1  10        0.77       -1.14      6.09 o 
  -5   1  10       38.48       44.29      6.13 o 
  -4   1  10      176.32      197.60     10.95 o 
  -3   1  10       47.87       49.24      7.09 o 
  -2   1  10     1188.03     1162.88     65.06 o 
  -1   1  10      841.47      775.81     25.76 o 
   0   1  10        6.52        2.18      5.27 o 
   1   1  10       35.50       35.21      8.45 o 
   2   1  10      108.23      117.61     14.26 o 
   3   1  10      255.31      266.35     20.96 o 
   4   1  10        4.15        6.63      7.01 o 
   5   1  10       23.95       32.21     23.37 o 
  -8   2  10        9.86       22.60      9.67 o 
  -7   2  10       12.11       12.33      7.70 o 
  -6   2  10      224.12      277.76     21.84 o 
  -5   2  10      267.49      249.54     28.31 o 
  -4   2  10      593.15      544.02     20.84 o 
  -3   2  10      979.38      924.50     24.62 o 
  -2   2  10      534.67      498.06     16.98 o 
  -1   2  10      133.40      129.97     12.46 o 
   0   2  10      127.74      126.10     12.27 o 
   1   2  10       39.30       28.53      8.08 o 
   2   2  10       30.89       25.58      7.63 o 
   3   2  10       32.82       29.79      8.89 o 
   4   2  10        4.32       10.29      7.06 o 
   5   2  10       30.31       41.88     10.25 o 
   6   2  10        1.21       11.29     11.49 o 
  -8   3  10       31.54       53.78     12.30 o 
  -7   3  10       30.02       25.75      9.00 o 
  -6   3  10       18.03       21.43      6.26 o 
  -5   3  10        0.36       -1.06      4.06 o 
  -4   3  10      227.46      239.52     14.17 o 
  -3   3  10      263.73      258.52     13.04 o 
  -2   3  10       37.96       42.39      6.71 o 
  -1   3  10       15.15       27.31      7.47 o 
   0   3  10      105.92      118.42     12.01 o 
   1   3  10       38.08       42.37      8.68 o 
   2   3  10        1.54       -2.72      5.61 o 
   3   3  10        7.02        4.80      6.58 o 
   4   3  10        2.03        9.73      8.62 o 
   5   3  10       40.08       49.41     11.13 o 
   6   3  10        6.35       33.77     14.56 o 
  -8   4  10       24.77       23.71     10.43 o 
  -7   4  10       20.54       17.84      8.47 o 
  -6   4  10        0.90        6.34      4.76 o 
  -5   4  10      103.40      104.19     10.72 o 
  -4   4  10      271.85      260.56     14.86 o 
  -3   4  10       91.93       91.52      9.52 o 
  -2   4  10       47.66       45.29      6.70 o 
  -1   4  10        0.17        9.53      3.95 o 
   0   4  10        5.18        5.08      4.34 o 
   1   4  10       50.15       40.84      8.31 o 
   2   4  10        1.36        3.03      5.89 o 
   3   4  10      118.83      116.12     14.44 o 
   4   4  10        8.74       10.79      8.05 o 
   5   4  10      138.17      133.41     16.51 o 
   6   4  10        0.22       32.88     14.56 o 
  -8   5  10        1.88       -5.94     11.09 o 
  -7   5  10       89.53       77.83     19.61 o 
  -6   5  10       46.36       53.75     10.56 o 
  -5   5  10       29.02       28.17      6.67 o 
  -4   5  10        5.34        5.81      4.73 o 
  -3   5  10        1.78        3.43      4.09 o 
  -2   5  10       32.41       37.39      6.40 o 
  -1   5  10        0.96        3.90      6.32 o 
   0   5  10        2.42        0.50      3.75 o 
   1   5  10       28.45       19.83      5.77 o 
   2   5  10       22.39       23.51      6.92 o 
   3   5  10        0.11       -0.10      9.21 o 
   4   5  10       27.24       39.21     16.14 o 
   5   5  10      131.83      145.47     26.34 o 
   6   5  10        2.44       24.95     13.57 o 
  -7   6  10       78.57       96.94     21.39 o 
  -6   6  10       41.09       43.03      9.30 o 
  -5   6  10      257.08      231.93     20.06 o 
  -4   6  10      422.23      332.35     20.76 o 
  -3   6  10        5.20        9.07      5.37 o 
  -2   6  10        8.94       21.57      7.52 o 
  -1   6  10       13.81       16.98      7.27 o 
   0   6  10      113.73      122.05     14.07 o 
   1   6  10        1.64        5.83      8.62 o 
   2   6  10       69.54       76.40     12.77 o 
   3   6  10        2.47       11.26      6.26 o 
   4   6  10       30.53       46.73     10.03 o 
   5   6  10        0.60       10.99     10.30 o 
   6   6  10        5.01       -1.39     11.68 o 
  -7   7  10      118.91      133.68     16.49 o 
  -6   7  10      207.55      158.23     17.50 o 
  -5   7  10      124.78      146.67     16.77 o 
  -4   7  10      103.84      108.13     13.62 o 
  -3   7  10        3.69       -1.28      4.45 o 
  -2   7  10      865.17      672.18     29.01 o 
  -1   7  10       60.45       50.20     10.01 o 
   0   7  10        9.21       10.71      6.11 o 
   1   7  10        6.21       14.57      6.89 o 
   2   7  10      106.95      108.71     17.38 o 
   3   7  10        2.84        1.30      6.14 o 
   4   7  10       25.57       21.21      7.65 o 
   5   7  10       13.82       36.84     14.26 o 
  -7   8  10        5.72        9.91      7.48 o 
  -6   8  10        0.72        6.75     10.15 o 
  -5   8  10       10.92        8.94      6.35 o 
  -4   8  10      248.14      212.08     19.64 o 
  -3   8  10       38.48       41.52     14.46 o 
  -2   8  10      118.52       94.41     12.70 o 
  -1   8  10       19.90        9.08     13.37 o 
   0   8  10      187.59      183.33     17.63 o 
   1   8  10        2.17       -0.48      6.23 o 
   2   8  10      180.06      206.13     19.41 o 
   3   8  10       80.39       85.33     13.16 o 
   4   8  10      112.06      118.61     16.54 o 
   5   8  10        9.39        9.21     11.68 o 
  -6   9  10        1.38       28.90      9.07 o 
  -5   9  10        4.89       16.64      8.12 o 
  -4   9  10        0.92        5.98      5.95 o 
  -3   9  10       24.90       31.12      8.64 o 
  -2   9  10        4.64        4.56      6.39 o 
  -1   9  10        3.12        7.05      6.29 o 
   0   9  10       71.41       50.41     10.09 o 
   1   9  10       33.83       36.92      9.41 o 
   2   9  10      182.04      179.99     19.56 o 
   3   9  10       39.16       50.10     10.61 o 
   4   9  10       33.92       30.40     15.84 o 
   5   9  10       18.87       21.49     12.28 o 
  -6  10  10      206.65      227.34     22.30 o 
  -5  10  10       13.02       38.87      9.71 o 
  -4  10  10        2.93       -6.18      7.87 o 
  -3  10  10      167.47      137.84     16.17 o 
  -2  10  10       38.76       38.29      9.24 o 
  -1  10  10        8.18        4.25      7.10 o 
   0  10  10        2.64        0.89      5.64 o 
   1  10  10        4.63        3.05      6.38 o 
   2  10  10      186.57      168.21     17.71 o 
   3  10  10      242.92      250.14     21.64 o 
   4  10  10        9.93       12.77     12.87 o 
  -5  11  10       25.33       42.36     10.43 o 
  -4  11  10       71.98       84.23     13.25 o 
  -3  11  10       43.63       54.44     14.51 o 
  -2  11  10        0.12        0.50      6.72 o 
  -1  11  10      222.09      195.25     32.48 o 
   0  11  10       79.51       76.56     12.80 o 
   1  11  10       64.37       47.09     10.59 o 
   2  11  10      180.78      189.44     21.69 o 
   3  11  10       12.53       13.91     10.10 o 
  -4  12  10       10.39       37.80     14.11 o 
  -3  12  10       35.60       50.11     10.60 o 
  -2  12  10        0.98        3.14      6.15 o 
  -1  12  10       14.85       32.51      9.03 o 
   0  12  10       22.90       13.06      8.17 o 
   1  12  10        1.37       13.92      7.79 o 
   2  12  10        9.65        7.83      7.24 o 
   3  12  10      391.62      374.21     38.82 o 
  -3  13  10       51.21       63.15     12.82 o 
  -2  13  10        8.02        6.71      7.31 o 
  -1  13  10        4.67       11.13      8.14 o 
   0  13  10        0.64        3.68      7.72 o 
   1  13  10       37.50       27.66      9.65 o 
  -8   1  11        0.28        4.19      7.73 o 
  -7   1  11       14.99       13.81      7.88 o 
  -6   1  11       11.19       13.54      7.82 o 
  -5   1  11      223.89      225.60     15.12 o 
  -4   1  11       30.33       40.03      5.93 o 
  -3   1  11        0.05        3.04      4.51 o 
  -2   1  11      918.13      845.30     28.67 o 
  -1   1  11       97.00      129.05     13.35 o 
   0   1  11      205.28      196.99     15.76 o 
   1   1  11       30.07       39.03      9.20 o 
   2   1  11       11.96       22.40      8.24 o 
   3   1  11       52.06       53.26     11.60 o 
   4   1  11        8.42       20.16      9.21 o 
   5   1  11       25.45       34.00     10.42 o 
   6   1  11       10.05       14.01      8.56 o 
  -8   2  11        0.09        3.81      8.12 o 
  -7   2  11       41.56       39.18      9.99 o 
  -6   2  11        0.95        3.78      6.49 o 
  -5   2  11        2.30        1.33      4.82 o 
  -4   2  11      550.00      552.17     19.74 o 
  -3   2  11      203.20      211.79     17.30 o 
  -2   2  11     1445.37     1344.51     42.33 o 
  -1   2  11      278.75      305.50     17.63 o 
   0   2  11       46.05       46.47      9.20 o 
   1   2  11        0.72        3.36      6.54 o 
   2   2  11        1.61       -0.31      6.19 o 
   3   2  11      261.77      303.06     31.64 o 
   4   2  11        0.26       -8.87      6.68 o 
   5   2  11      214.21      219.56     21.61 o 
   6   2  11       16.01       28.88      9.84 o 
  -8   3  11        8.91        8.93      8.89 o 
  -7   3  11        6.73       15.26      7.90 o 
  -6   3  11        0.45        9.37      5.58 o 
  -5   3  11      472.59      437.46     18.29 o 
  -4   3  11       90.24      104.86     10.88 o 
  -3   3  11        3.52        0.92      6.21 o 
  -2   3  11        3.31       11.23      4.74 o 
  -1   3  11       21.66       13.49      5.48 o 
   0   3  11       14.61        8.18      6.24 o 
   1   3  11       16.77       15.26      7.70 o 
   2   3  11        1.50        4.94      6.51 o 
   3   3  11      102.45       98.98     14.07 o 
   4   3  11       40.96       22.26     13.12 o 
   5   3  11       14.06       23.63      8.97 o 
  -7   4  11       38.24       72.45     14.66 o 
  -6   4  11       18.79       38.08      7.90 o 
  -5   4  11       81.36       84.81     10.16 o 
  -4   4  11        1.00        5.20      7.08 o 
  -3   4  11       19.49       27.40      6.20 o 
  -2   4  11        3.38        9.66      5.36 o 
  -1   4  11        0.76        6.79      4.72 o 
   0   4  11      375.80      342.97     17.65 o 
   1   4  11       13.34       17.88      7.56 o 
   2   4  11        0.03        1.67      6.14 o 
   3   4  11       19.88       29.23      9.33 o 
   4   4  11       13.00       28.43      9.45 o 
   5   4  11       20.09       25.59      9.94 o 
  -7   5  11       55.92       72.68     19.51 o 
  -6   5  11        1.99        4.69      6.26 o 
  -5   5  11        0.56        2.39     10.20 o 
  -4   5  11       68.05       69.02     11.48 o 
  -3   5  11      213.65      183.74     17.60 o 
  -2   5  11       49.80       49.45      9.61 o 
  -1   5  11       83.78       91.50     21.29 o 
   0   5  11      155.36      143.02     15.47 o 
   1   5  11       32.95       36.07      9.61 o 
   2   5  11       80.83       98.16     13.72 o 
   3   5  11        0.16        2.38     10.20 o 
   4   5  11      209.11      241.62     33.57 o 
   5   5  11        8.82       29.71     15.74 o 
  -7   6  11        0.46       16.04      9.61 o 
  -6   6  11        2.25       10.25      6.99 o 
  -5   6  11       36.32       43.78      9.84 o 
  -4   6  11        9.12        7.04      6.14 o 
  -3   6  11      394.38      355.55     21.82 o 
  -2   6  11       26.32       19.20      7.09 o 
  -1   6  11       50.24       54.51     11.78 o 
   0   6  11       70.01       66.60     16.93 o 
   1   6  11        5.77        7.65      6.53 o 
   2   6  11      120.49      160.14     17.96 o 
   3   6  11        0.06       -6.47      5.64 o 
   4   6  11       24.15       20.57      8.40 o 
   5   6  11       21.86       23.17     15.35 o 
  -7   7  11        5.71        9.44      7.97 o 
  -6   7  11       20.14       34.70      9.21 o 
  -5   7  11       74.23       95.94     13.92 o 
  -4   7  11       70.20       80.30     12.36 o 
  -3   7  11      146.35      146.02     21.83 o 
  -2   7  11      153.46      138.35     15.74 o 
  -1   7  11       28.68       23.93      8.23 o 
   0   7  11        2.22        1.52      6.12 o 
   1   7  11        3.23        2.28      5.84 o 
   2   7  11       20.94       25.45      8.37 o 
   3   7  11       23.30       16.17      8.39 o 
   4   7  11        6.33       18.23      7.97 o 
   5   7  11       56.71       52.88     19.71 o 
  -6   8  11        2.40       19.09      7.30 o 
  -5   8  11       39.48       47.98     10.61 o 
  -4   8  11      351.40      302.02     27.18 o 
  -3   8  11        8.19        5.48      6.54 o 
  -2   8  11      186.33      165.34     17.03 o 
  -1   8  11       78.75       72.37     11.99 o 
   0   8  11      117.91      146.33     27.48 o 
   1   8  11       94.61       78.02     15.15 o 
   2   8  11        0.44        7.24      7.25 o 
   3   8  11       27.52       33.73      9.99 o 
   4   8  11        4.45       12.54      8.22 o 
  -6   9  11        6.78       10.10      7.20 o 
  -5   9  11        2.38        6.27      6.97 o 
  -4   9  11        0.03        8.43      9.90 o 
  -3   9  11        0.19        6.55      6.23 o 
  -2   9  11      365.52      336.78     29.21 o 
  -1   9  11        5.98        5.02      6.81 o 
   0   9  11       17.47       16.52      7.57 o 
   1   9  11       33.69       36.81      9.60 o 
   2   9  11        0.54        2.99      7.12 o 
   3   9  11      184.99      231.41     21.98 o 
   4   9  11       91.43       76.35     19.41 o 
  -5  10  11       47.02       39.39     10.81 o 
  -4  10  11       17.37       25.12      9.06 o 
  -3  10  11       70.52       45.17     10.58 o 
  -2  10  11        2.60       12.19      7.14 o 
  -1  10  11        7.72        5.11     12.92 o 
   0  10  11       32.84       37.29      9.55 o 
   1  10  11       26.43       14.03      8.37 o 
   2  10  11       55.69       75.56     12.77 o 
   3  10  11        7.78       11.62     11.09 o 
  -4  11  11      116.90      128.01     16.61 o 
  -3  11  11        2.68       13.52      7.64 o 
  -2  11  11       28.03       34.64      9.80 o 
  -1  11  11       25.02       23.88      8.23 o 
   0  11  11        6.81        8.12      7.28 o 
   1  11  11        0.22       -1.86      5.99 o 
   2  11  11       26.55       24.84      9.11 o 
  -3  12  11       30.76       62.22     12.31 o 
  -2  12  11        0.25        2.10      7.41 o 
  -1  12  11       11.62       30.40      9.30 o 
   0  12  11        4.01        0.21      6.85 o 
   1  12  11       26.18       19.25     11.59 o 
  -7   0  12       31.34       61.89     16.83 o 
  -6   0  12      131.08      183.79     28.22 o 
  -5   0  12        5.80        4.88      6.13 o 
  -4   0  12     1149.28     1108.83     36.44 o 
  -3   0  12      268.92      289.35     19.85 o 
  -2   0  12     2764.49     2763.74     89.02 o 
  -1   0  12       31.45       23.37     10.99 o 
   0   0  12      194.28      240.03     25.85 o 
   1   0  12        2.16        6.24      9.61 o 
   2   0  12       11.92        3.07     11.59 o 
   3   0  12       69.88       37.73     16.44 o 
   4   0  12       40.57       41.89     16.44 o 
   5   0  12       31.74       45.55     17.13 o 
  -7   1  12        8.91       16.51      8.53 o 
  -6   1  12        6.20        9.29      7.25 o 
  -5   1  12        8.34        9.97      5.53 o 
  -4   1  12       45.76       54.47      7.17 o 
  -3   1  12       91.24      102.28     10.51 o 
  -2   1  12     1178.29     1187.18     36.48 o 
  -1   1  12        0.67       -2.07      5.72 o 
   0   1  12      938.80      881.36     30.50 o 
   1   1  12      592.96      533.06     24.61 o 
   2   1  12        5.15       16.65     10.50 o 
   3   1  12        3.18       -1.16      7.75 o 
   4   1  12       23.46       26.29      9.76 o 
   5   1  12        6.20       21.31     10.08 o 
  -7   2  12      100.12      130.94     24.36 o 
  -6   2  12        0.03        0.46      6.99 o 
  -5   2  12      303.14      272.45     17.12 o 
  -4   2  12        8.73       11.68      5.65 o 
  -3   2  12      982.60      899.30     26.16 o 
  -2   2  12     1432.44     1329.90     35.01 o 
  -1   2  12      302.97      323.75     24.90 o 
   0   2  12       82.41       71.62     10.92 o 
   1   2  12       49.48       69.20     11.73 o 
   2   2  12        6.22       18.40     18.12 o 
   3   2  12        4.33        5.53      7.85 o 
   4   2  12       60.93       82.95     14.59 o 
   5   2  12        0.02        0.23      8.32 o 
  -7   3  12      221.38      251.96     47.98 o 
  -6   3  12        3.57       12.78      8.07 o 
  -5   3  12       64.80       81.85     10.72 o 
  -4   3  12       56.26       56.66      8.70 o 
  -3   3  12       39.98       44.91      7.51 o 
  -2   3  12        2.77        7.44      6.00 o 
  -1   3  12        4.10        6.19      4.96 o 
   0   3  12       92.78       97.95     20.84 o 
   1   3  12        0.15        6.46      6.86 o 
   2   3  12       79.59       99.84     14.56 o 
   3   3  12       16.74       19.97      9.18 o 
   4   3  12        8.38        1.72     14.51 o 
   5   3  12       24.60       31.94     10.43 o 
  -7   4  12        0.26        4.26     11.59 o 
  -6   4  12        2.43        9.40     16.09 o 
  -5   4  12        0.60        0.36      6.33 o 
  -4   4  12       26.46       30.67      9.02 o 
  -3   4  12        6.61       11.16      5.36 o 
  -2   4  12       18.45       19.38      5.85 o 
  -1   4  12      328.33      318.17     21.68 o 
   0   4  12      151.10      157.54     13.23 o 
   1   4  12       11.01       14.26     11.59 o 
   2   4  12       29.68       38.62     16.34 o 
   3   4  12        0.16       15.94     12.77 o 
   4   4  12       22.10       21.39     14.56 o 
   5   4  12       98.20      103.38     26.24 o 
  -7   5  12      127.84      145.27     28.22 o 
  -6   5  12      181.87      200.76     20.49 o 
  -5   5  12      460.89      417.46     47.09 o 
  -4   5  12        2.69        9.33     10.69 o 
  -3   5  12        5.34       13.28      6.92 o 
  -2   5  12       31.48       42.59      9.13 o 
  -1   5  12        5.45        8.14      6.04 o 
   0   5  12      125.95      133.45     16.64 o 
   1   5  12       17.29       10.78      7.70 o 
   2   5  12        0.77        8.49      6.98 o 
   3   5  12        6.36       15.39     11.59 o 
   4   5  12       79.04      115.96     25.05 o 
  -6   6  12       14.33       19.79      8.66 o 
  -5   6  12        6.66       12.87      7.94 o 
  -4   6  12       40.19       52.99     20.55 o 
  -3   6  12      105.11       98.39     13.64 o 
  -2   6  12      585.62      540.86     26.54 o 
  -1   6  12        0.20       -1.63      6.44 o 
   0   6  12      153.92      155.90     18.12 o 
   1   6  12       57.81       65.75     11.96 o 
   2   6  12        4.06        5.67      7.92 o 
   3   6  12       26.85       30.16     10.20 o 
   4   6  12       13.33       29.44     10.66 o 
  -6   7  12       16.19       23.92      8.64 o 
  -5   7  12      113.81      131.30     30.55 o 
  -4   7  12       28.67       21.60      7.18 o 
  -3   7  12       20.23       24.05      8.16 o 
  -2   7  12        0.53        7.98      6.84 o 
  -1   7  12       23.30       14.71      7.35 o 
   0   7  12      252.00      233.10     20.96 o 
   1   7  12       53.47       47.80     10.53 o 
   2   7  12        0.84       13.63      7.97 o 
   3   7  12        0.62        7.12      8.95 o 
   4   7  12        7.79        5.13      9.16 o 
  -5   8  12        2.09       10.58      7.00 o 
  -4   8  12        7.76        9.41     10.00 o 
  -3   8  12        0.20       19.39      7.21 o 
  -2   8  12       97.03      107.52     14.95 o 
  -1   8  12        1.35        1.03      7.48 o 
   0   8  12       88.63       97.11     13.94 o 
   1   8  12        3.05       10.86      7.49 o 
   2   8  12        8.58       17.04      8.85 o 
   3   8  12       11.79       16.53     12.72 o 
  -5   9  12        0.20        3.16      7.35 o 
  -4   9  12       59.92       49.12     11.06 o 
  -3   9  12       70.94       77.11     12.80 o 
  -2   9  12        1.17        8.87      7.10 o 
  -1   9  12      312.35      319.54     68.43 o 
   0   9  12        1.57        0.21      6.52 o 
   1   9  12        1.07        5.81      7.19 o 
   2   9  12       32.80       25.64      9.34 o 
   3   9  12        0.45        0.38      7.59 o 
  -4  10  12       89.10       93.41     27.38 o 
  -3  10  12        1.22        2.30     12.67 o 
  -2  10  12        7.87        8.01      7.49 o 
  -1  10  12       45.82       39.29     21.04 o 
   0  10  12        1.36        8.40     10.50 o 
   1  10  12       27.44       30.62     10.18 o 
   2  10  12        6.80       19.03      9.23 o 
  -3  11  12        0.03        0.28      6.98 o 
  -2  11  12       27.77       30.53      9.87 o 
  -1  11  12        0.95       14.83      8.47 o 
   0  11  12        2.40       -3.02      6.96 o 
   1  11  12       86.48      111.33     27.63 o 
  -6   1  13        5.04       19.63      8.26 o 
  -5   1  13       10.34       22.07      6.51 o 
  -4   1  13        0.00        5.30      4.83 o 
  -3   1  13      139.48      138.29     19.03 o 
  -2   1  13      268.30      309.58     29.01 o 
  -1   1  13      389.44      353.25     20.57 o 
   0   1  13      199.89      218.82     28.52 o 
   1   1  13       24.61       18.49     12.28 o 
   2   1  13       74.36       88.61     14.10 o 
   3   1  13        4.86       -9.44      7.20 o 
   4   1  13        2.07       14.75      9.96 o 
  -6   2  13        1.40       -2.43      6.51 o 
  -5   2  13       17.40       14.04      6.98 o 
  -4   2  13       55.47       65.54      7.85 o 
  -3   2  13       10.49        8.61      5.34 o 
  -2   2  13      145.00      151.21     13.14 o 
  -1   2  13       75.70       88.30     12.76 o 
   0   2  13      144.17      159.04     16.32 o 
   1   2  13       77.07       94.72     13.78 o 
   2   2  13      160.06      170.15     18.22 o 
   3   2  13        1.53        3.92     10.45 o 
   4   2  13        0.88        7.45      9.49 o 
  -6   3  13        9.52        3.50      7.22 o 
  -5   3  13        1.04        6.44      5.72 o 
  -4   3  13       12.20       24.35      6.63 o 
  -3   3  13        4.34        7.76      5.26 o 
  -2   3  13       39.49       39.28      7.95 o 
  -1   3  13        0.02        3.21      5.52 o 
   0   3  13      350.82      357.53     21.09 o 
   1   3  13        2.06        5.74      7.43 o 
   2   3  13       16.31       28.27      9.67 o 
   3   3  13        6.25        4.70      9.56 o 
   4   3  13        3.45        9.92     10.60 o 
  -6   4  13        4.41        9.31      7.37 o 
  -5   4  13        1.93       16.56     11.04 o 
  -4   4  13        7.37       10.90      7.03 o 
  -3   4  13       33.33       39.98     10.08 o 
  -2   4  13        2.08        0.10      6.16 o 
  -1   4  13       72.89       78.69     25.30 o 
   0   4  13       78.40       81.08     19.11 o 
   1   4  13        1.01       -3.24      7.77 o 
   2   4  13        0.06        6.24     12.87 o 
   3   4  13        3.23        9.01     12.97 o 
   4   4  13        0.23       26.34     16.93 o 
  -6   5  13       13.19       16.38      8.92 o 
  -5   5  13       33.21       69.58     13.10 o 
  -4   5  13       17.85       13.62      7.09 o 
  -3   5  13        1.34        1.75      9.95 o 
  -2   5  13        1.39       10.82      6.58 o 
  -1   5  13       24.94       26.68     15.55 o 
   0   5  13      149.69      159.99     17.65 o 
   1   5  13        1.43        9.23      8.85 o 
   2   5  13       74.30       76.20     13.31 o 
   3   5  13       14.17       31.70     10.31 o 
  -5   6  13        6.52       13.47      8.17 o 
  -4   6  13       61.81       74.51     13.35 o 
  -3   6  13       27.70       21.12      7.94 o 
  -2   6  13       12.16       14.36      7.75 o 
  -1   6  13       63.23       62.12     12.57 o 
   0   6  13       48.26       56.05     11.92 o 
   1   6  13        4.46        9.10      7.30 o 
   2   6  13        0.91        9.63      8.21 o 
   3   6  13        2.06       17.41      9.81 o 
  -5   7  13       82.27       91.84     14.86 o 
  -4   7  13        9.93        3.45      8.66 o 
  -3   7  13       24.77       26.48     11.73 o 
  -2   7  13       12.17       26.60      8.88 o 
  -1   7  13       27.56       29.93      9.85 o 
   0   7  13      176.81      191.60     20.33 o 
   1   7  13       13.70       25.31      9.17 o 
   2   7  13       32.08       30.31      9.59 o 
  -4   8  13       78.37       80.03     13.75 o 
  -3   8  13       33.02       40.58     10.19 o 
  -2   8  13       45.60       20.81      8.55 o 
  -1   8  13       33.05       39.77     10.64 o 
   0   8  13       15.12       18.93      9.22 o 
   1   8  13        1.61       10.77     13.81 o 
   2   8  13        0.91        7.16      9.51 o 
  -3   9  13        4.39        7.73      7.08 o 
  -2   9  13       11.80       13.67      9.80 o 
  -1   9  13        0.03        6.95      7.53 o 
   0   9  13       75.24       69.33     16.54 o 
   1   9  13       10.83       20.76      9.45 o 
  -2  10  13       17.64        5.50      8.26 o 
  -1  10  13        9.03        7.22      7.52 o 
   0  10  13        0.76       -0.14     11.29 o 
  -5   0  14        0.01       10.89     10.89 o 
  -4   0  14      221.10      203.66     19.43 o 
  -3   0  14        1.81        5.75      7.67 o 
  -2   0  14      242.27      241.81     27.73 o 
  -1   0  14      237.62      248.94     28.12 o 
   0   0  14      722.77      661.97     40.50 o 
   1   0  14      110.73      148.14     23.96 o 
   2   0  14      197.20      208.44     29.71 o 
   3   0  14       13.05       13.76     13.86 o 
  -5   1  14        4.56        8.63      5.63 o 
  -4   1  14       41.35       38.75      6.62 o 
  -3   1  14        6.41        8.00      5.45 o 
  -2   1  14       22.26       21.92      6.82 o 
  -1   1  14       56.86       90.94     13.81 o 
   0   1  14      763.69      745.85     30.60 o 
   1   1  14        3.16        8.10     12.97 o 
   2   1  14      204.90      227.31     21.80 o 
   3   1  14      174.27      201.54     21.55 o 
  -5   2  14       62.86       78.33     10.97 o 
  -4   2  14       63.70       67.14      8.07 o 
  -3   2  14        5.36        9.96      5.98 o 
  -2   2  14       13.55       11.28      6.04 o 
  -1   2  14       31.01       51.86      8.66 o 
   0   2  14       36.08       38.00     10.29 o 
   1   2  14       30.53       37.38     10.74 o 
   2   2  14      137.05      141.36     17.72 o 
   3   2  14        0.23       -1.69      8.53 o 
  -5   3  14        9.99       26.89      9.12 o 
  -4   3  14       17.21       27.00      8.40 o 
  -3   3  14       82.15      106.87     15.28 o 
  -2   3  14        3.38        7.79      6.79 o 
  -1   3  14      183.86      193.58     33.72 o 
   0   3  14      148.71      147.80     17.47 o 
   1   3  14      220.30      236.67     32.28 o 
   2   3  14       10.76        2.18     12.67 o 
   3   3  14        1.51      -14.06     12.48 o 
  -5   4  14       90.53      115.14     16.16 o 
  -4   4  14        3.36        4.35      6.68 o 
  -3   4  14      112.08      120.89     16.93 o 
  -2   4  14       30.47       26.24     17.77 o 
  -1   4  14       16.56       10.89      8.06 o 
   0   4  14      132.57      127.84     16.63 o 
   1   4  14       97.90      106.01     16.14 o 
   2   4  14        8.50       22.28     13.96 o 
  -5   5  14      265.05      324.00     26.32 o 
  -4   5  14       54.78       78.08     13.58 o 
  -3   5  14      161.08      208.42     39.36 o 
  -2   5  14       20.65       20.96      8.32 o 
  -1   5  14       15.10       18.04      8.03 o 
   0   5  14       34.16       28.62     13.86 o 
   1   5  14        0.03        6.62      8.01 o 
   2   5  14        2.78        6.73      8.44 o 
  -4   6  14        0.64       10.12      9.80 o 
  -3   6  14       24.34       22.62     15.79 o 
  -2   6  14       16.79       27.27     15.84 o 
  -1   6  14       46.16       47.92     11.93 o 
   0   6  14       45.74       52.72     11.67 o 
   1   6  14       13.16       26.73      9.99 o 
  -3   7  14       85.44       83.05     19.51 o 
  -2   7  14      111.83       98.20     15.08 o 
  -1   7  14       20.47       43.71     11.64 o 
   0   7  14       28.78       42.59     22.48 o 
   1   7  14        0.44        2.61      7.80 o 
  -2   8  14        0.37       11.30      8.74 o 
  -1   8  14        0.24       -1.55      7.96 o 
   0   8  14       70.28       66.88     13.95 o 
  -4   1  15        8.48       40.31      6.82 o 
  -3   1  15       65.48       76.48     10.43 o 
  -2   1  15       29.51       31.78      7.20 o 
  -1   1  15        0.00       15.84     15.84 o 
   0   1  15       34.38       45.58     10.93 o 
   1   1  15       50.85       59.85     12.28 o 
  -4   2  15       21.96       24.35      6.39 o 
  -3   2  15       22.20       12.35      6.56 o 
  -2   2  15        7.17        8.02      5.91 o 
  -1   2  15        5.31       10.05      6.54 o 
   0   2  15       28.27       36.38     10.35 o 
   1   2  15       52.92       55.96     13.52 o 
  -4   3  15       52.22       69.74     12.18 o 
  -3   3  15       12.76       15.50     11.29 o 
  -2   3  15      100.15       76.55     13.35 o 
  -1   3  15       26.72       35.66     10.63 o 
   0   3  15       12.65       21.35      9.46 o 
   1   3  15       34.45       18.22     13.86 o 
  -3   4  15       68.63       64.37     12.83 o 
  -2   4  15        5.22        2.53      8.37 o 
  -1   4  15        3.90        0.46      6.48 o 
   0   4  15        7.70        9.88      8.81 o 
  -2   5  15        2.27        4.98      7.08 o 
  -1   5  15       79.50       90.99     14.74 o 
   0   5  15       21.17       19.31     10.34 o 
                                                 
